# Supplementary material for: Drosophila melanogaster pigmentation demonstrates adaptive phenotypic parallelism over multiple spatiotemporal scales
Source: Evol Lett. 2025 Apr 8;9(4):408–20. doi: 10.1093/evlett/qraf008 (PMC12448190; doi:10.1093/evlett/qraf008)
Supplement: qraf008_suppl_Supplementary_Table_S1 [file qraf008_suppl_supplementary_table_s1.xlsx]

## Sheet: S1A_Latitudinal_Cline
Scoring wild D. mel populations from the East Coast Latitudinal Transect
Data scored by Dr. Subhash Rajpurohit; all 7 tergites scored according to a rubric (David et al. 1990)
17-30 isofemale lines were scored per latitudinal population (10 females scored per isofemale line, then calculated and recorded mean)
	Latitude	Population	Common Garden Temperature (°C)	Isofemale Line #	Isofemale Line Pigmentation Score			Population	Site	Latitute (°N)	Mean Pigmentation Scores	Number of isofemale lines
	25.5	P1	25	1	18			P1	Homestead, Florida	25.5	14.6172	29
	25.5	P1	25	2	13.6			P2	Jacksonville, Florida	30.48	16.732	30
	25.5	P1	25	3	12.8			P3	Athens, Georgia	33.95	16.0065	17
	25.5	P1	25	4	9.6			P4	Charlottesville, Virginia	38	18.7483	29
	25.5	P1	25	5	11.7			P5	Media, Pennsylvania	39.88	20.0103	29
	25.5	P1	25	6	17.5			P6	Lancaster, Massachusetts	42.45	21.9552	29
	25.5	P1	25	7	11
	25.5	P1	25	8	15.1
	25.5	P1	25	9	22.9
	25.5	P1	25	10	15.9
	25.5	P1	25	11	15
	25.5	P1	25	12	17
	25.5	P1	25	13	10.6
	25.5	P1	25	14	18
	25.5	P1	25	15	19.8
	25.5	P1	25	16	15
	25.5	P1	25	17	16.6
	25.5	P1	25	18	10.1
	25.5	P1	25	19	14.6
	25.5	P1	25	20	16.8
	25.5	P1	25	21	14.9
	25.5	P1	25	22	16.8
	25.5	P1	25	23	9.4
	25.5	P1	25	24	11.1
	25.5	P1	25	25	14.5
	25.5	P1	25	26	14.5
	25.5	P1	25	27	16.4
	25.5	P1	25	28	12.5
	25.5	P1	25	29	12.2
	30.48	P2	25	1	15.5
	30.48	P2	25	2	18
	30.48	P2	25	3	20.9
	30.48	P2	25	4	14.1
	30.48	P2	25	5	24
	30.48	P2	25	6	14.1
	30.48	P2	25	7	20.56
	30.48	P2	25	8	20.4
	30.48	P2	25	9	10.8
	30.48	P2	25	10	11.4
	30.48	P2	25	11	21.5
	30.48	P2	25	12	22.3
	30.48	P2	25	13	20
	30.48	P2	25	14	15.7
	30.48	P2	25	15	11.3
	30.48	P2	25	16	18
	30.48	P2	25	17	14.8
	30.48	P2	25	18	12.1
	30.48	P2	25	19	7.2
	30.48	P2	25	20	10.1
	30.48	P2	25	21	23
	30.48	P2	25	22	19.5
	30.48	P2	25	23	23.1
	30.48	P2	25	24	16.9
	30.48	P2	25	25	17.6
	30.48	P2	25	26	14.5
	30.48	P2	25	27	11.9
	30.48	P2	25	28	23.8
	30.48	P2	25	29	11.6
	30.48	P2	25	30	17.3
	33.95	P3	25	1	14.25
	33.95	P3	25	2	16.75
	33.95	P3	25	3	19.65
	33.95	P3	25	4	12.85
	33.95	P3	25	5	22.75
	33.95	P3	25	6	12.85
	33.95	P3	25	7	19.31
	33.95	P3	25	8	19.15
	33.95	P3	25	9	9.55
	33.95	P3	25	10	10.15
	33.95	P3	25	11	20.25
	33.95	P3	25	12	21.05
	33.95	P3	25	13	18.75
	33.95	P3	25	14	14.45
	33.95	P3	25	15	10.05
	33.95	P3	25	16	16.75
	33.95	P3	25	17	13.55
	38	P4	25	1	15.2
	38	P4	25	2	11.6
	38	P4	25	3	16.7
	38	P4	25	4	14.3
	38	P4	25	5	16.2
	38	P4	25	6	19.7
	38	P4	25	7	26.5
	38	P4	25	8	23.6
	38	P4	25	9	15.5
	38	P4	25	10	16
	38	P4	25	11	19.8
	38	P4	25	12	21
	38	P4	25	13	21.2
	38	P4	25	14	19.7
	38	P4	25	15	11.7
	38	P4	25	16	22.6
	38	P4	25	17	18.1
	38	P4	25	18	20.8
	38	P4	25	19	20.7
	38	P4	25	20	29.1
	38	P4	25	21	14.3
	38	P4	25	22	18.1
	38	P4	25	23	15.2
	38	P4	25	24	22.3
	38	P4	25	25	19.5
	38	P4	25	26	15
	38	P4	25	27	22.4
	38	P4	25	28	19.2
	38	P4	25	29	17.7
	39.88	P5	25	1	15.4
	39.88	P5	25	2	30.3
	39.88	P5	25	3	19.2
	39.88	P5	25	4	25.3
	39.88	P5	25	5	22.1
	39.88	P5	25	6	28.7
	39.88	P5	25	7	24.5
	39.88	P5	25	8	15
	39.88	P5	25	9	23.6
	39.88	P5	25	10	23.9
	39.88	P5	25	11	27.9
	39.88	P5	25	12	19.6
	39.88	P5	25	13	21.2
	39.88	P5	25	14	18.6
	39.88	P5	25	15	18.8
	39.88	P5	25	16	21.8
	39.88	P5	25	17	6.8
	39.88	P5	25	18	12.8
	39.88	P5	25	19	26
	39.88	P5	25	20	15.6
	39.88	P5	25	21	22.4
	39.88	P5	25	22	22.7
	39.88	P5	25	23	18.4
	39.88	P5	25	24	18.1
	39.88	P5	25	25	14.1
	39.88	P5	25	26	13.6
	39.88	P5	25	27	18.2
	39.88	P5	25	28	15.2
	39.88	P5	25	29	20.5
	42.45	P6	25	1	11.8
	42.45	P6	25	2	22.3
	42.45	P6	25	3	19.6
	42.45	P6	25	4	30.1
	42.45	P6	25	5	21.6
	42.45	P6	25	6	22.6
	42.45	P6	25	7	24.9
	42.45	P6	25	8	18.6
	42.45	P6	25	9	29.4
	42.45	P6	25	10	16.8
	42.45	P6	25	11	23.6
	42.45	P6	25	12	26.1
	42.45	P6	25	13	21.2
	42.45	P6	25	14	19.6
	42.45	P6	25	15	21.4
	42.45	P6	25	16	21.9
	42.45	P6	25	17	27.5
	42.45	P6	25	18	20
	42.45	P6	25	19	21.6
	42.45	P6	25	20	26.1
	42.45	P6	25	21	22.1
	42.45	P6	25	22	21.5
	42.45	P6	25	23	16.5
	42.45	P6	25	24	25.9
	42.45	P6	25	25	24.2
	42.45	P6	25	26	21.2
	42.45	P6	25	27	22
	42.45	P6	25	28	21.8
	42.45	P6	25	29	14.8

## Sheet: Data_formatted_for_R_input
dataset	population	latitude	latitude_pop	isofemale_line	pigmentation_score
latitudinal	Homestead_FL	25.5	1	pop1_1	18
latitudinal	Homestead_FL	25.5	1	pop1_2	13.6
latitudinal	Homestead_FL	25.5	1	pop1_3	12.8
latitudinal	Homestead_FL	25.5	1	pop1_4	9.6
latitudinal	Homestead_FL	25.5	1	pop1_5	11.7
latitudinal	Homestead_FL	25.5	1	pop1_6	17.5
latitudinal	Homestead_FL	25.5	1	pop1_7	11
latitudinal	Homestead_FL	25.5	1	pop1_8	15.1
latitudinal	Homestead_FL	25.5	1	pop1_9	22.9
latitudinal	Homestead_FL	25.5	1	pop1_10	15.9
latitudinal	Homestead_FL	25.5	1	pop1_11	15
latitudinal	Homestead_FL	25.5	1	pop1_12	17
latitudinal	Homestead_FL	25.5	1	pop1_13	10.6
latitudinal	Homestead_FL	25.5	1	pop1_14	18
latitudinal	Homestead_FL	25.5	1	pop1_15	19.8
latitudinal	Homestead_FL	25.5	1	pop1_16	15
latitudinal	Homestead_FL	25.5	1	pop1_17	16.6
latitudinal	Homestead_FL	25.5	1	pop1_18	10.1
latitudinal	Homestead_FL	25.5	1	pop1_19	14.6
latitudinal	Homestead_FL	25.5	1	pop1_20	16.8
latitudinal	Homestead_FL	25.5	1	pop1_21	14.9
latitudinal	Homestead_FL	25.5	1	pop1_22	16.8
latitudinal	Homestead_FL	25.5	1	pop1_23	9.4
latitudinal	Homestead_FL	25.5	1	pop1_24	11.1
latitudinal	Homestead_FL	25.5	1	pop1_25	14.5
latitudinal	Homestead_FL	25.5	1	pop1_26	14.5
latitudinal	Homestead_FL	25.5	1	pop1_27	16.4
latitudinal	Homestead_FL	25.5	1	pop1_28	12.5
latitudinal	Homestead_FL	25.5	1	pop1_29	12.2
latitudinal	Jacksonville_FL	30.48	2	pop2_1	15.5
latitudinal	Jacksonville_FL	30.48	2	pop2_2	18
latitudinal	Jacksonville_FL	30.48	2	pop2_3	20.9
latitudinal	Jacksonville_FL	30.48	2	pop2_4	14.1
latitudinal	Jacksonville_FL	30.48	2	pop2_5	24
latitudinal	Jacksonville_FL	30.48	2	pop2_6	14.1
latitudinal	Jacksonville_FL	30.48	2	pop2_7	20.56
latitudinal	Jacksonville_FL	30.48	2	pop2_8	20.4
latitudinal	Jacksonville_FL	30.48	2	pop2_9	10.8
latitudinal	Jacksonville_FL	30.48	2	pop2_10	11.4
latitudinal	Jacksonville_FL	30.48	2	pop2_11	21.5
latitudinal	Jacksonville_FL	30.48	2	pop2_12	22.3
latitudinal	Jacksonville_FL	30.48	2	pop2_13	20
latitudinal	Jacksonville_FL	30.48	2	pop2_14	15.7
latitudinal	Jacksonville_FL	30.48	2	pop2_15	11.3
latitudinal	Jacksonville_FL	30.48	2	pop2_16	18
latitudinal	Jacksonville_FL	30.48	2	pop2_17	14.8
latitudinal	Jacksonville_FL	30.48	2	pop2_18	12.1
latitudinal	Jacksonville_FL	30.48	2	pop2_19	7.2
latitudinal	Jacksonville_FL	30.48	2	pop2_20	10.1
latitudinal	Jacksonville_FL	30.48	2	pop2_21	23
latitudinal	Jacksonville_FL	30.48	2	pop2_22	19.5
latitudinal	Jacksonville_FL	30.48	2	pop2_23	23.1
latitudinal	Jacksonville_FL	30.48	2	pop2_24	16.9
latitudinal	Jacksonville_FL	30.48	2	pop2_25	17.6
latitudinal	Jacksonville_FL	30.48	2	pop2_26	14.5
latitudinal	Jacksonville_FL	30.48	2	pop2_27	11.9
latitudinal	Jacksonville_FL	30.48	2	pop2_28	23.8
latitudinal	Jacksonville_FL	30.48	2	pop2_29	11.6
latitudinal	Jacksonville_FL	30.48	2	pop2_30	17.3
latitudinal	Athens_GA	33.95	3	pop3_1	14.25
latitudinal	Athens_GA	33.95	3	pop3_2	16.75
latitudinal	Athens_GA	33.95	3	pop3_3	19.65
latitudinal	Athens_GA	33.95	3	pop3_4	12.85
latitudinal	Athens_GA	33.95	3	pop3_5	22.75
latitudinal	Athens_GA	33.95	3	pop3_6	12.85
latitudinal	Athens_GA	33.95	3	pop3_7	19.31
latitudinal	Athens_GA	33.95	3	pop3_8	19.15
latitudinal	Athens_GA	33.95	3	pop3_9	9.55
latitudinal	Athens_GA	33.95	3	pop3_10	10.15
latitudinal	Athens_GA	33.95	3	pop3_11	20.25
latitudinal	Athens_GA	33.95	3	pop3_12	21.05
latitudinal	Athens_GA	33.95	3	pop3_13	18.75
latitudinal	Athens_GA	33.95	3	pop3_14	14.45
latitudinal	Athens_GA	33.95	3	pop3_15	10.05
latitudinal	Athens_GA	33.95	3	pop3_16	16.75
latitudinal	Athens_GA	33.95	3	pop3_17	13.55
latitudinal	Charlottesville_VA	38	4	pop4_1	15.2
latitudinal	Charlottesville_VA	38	4	pop4_2	11.6
latitudinal	Charlottesville_VA	38	4	pop4_3	16.7
latitudinal	Charlottesville_VA	38	4	pop4_4	14.3
latitudinal	Charlottesville_VA	38	4	pop4_5	16.2
latitudinal	Charlottesville_VA	38	4	pop4_6	19.7
latitudinal	Charlottesville_VA	38	4	pop4_7	26.5
latitudinal	Charlottesville_VA	38	4	pop4_8	23.6
latitudinal	Charlottesville_VA	38	4	pop4_9	15.5
latitudinal	Charlottesville_VA	38	4	pop4_10	16
latitudinal	Charlottesville_VA	38	4	pop4_11	19.8
latitudinal	Charlottesville_VA	38	4	pop4_12	21
latitudinal	Charlottesville_VA	38	4	pop4_13	21.2
latitudinal	Charlottesville_VA	38	4	pop4_14	19.7
latitudinal	Charlottesville_VA	38	4	pop4_15	11.7
latitudinal	Charlottesville_VA	38	4	pop4_16	22.6
latitudinal	Charlottesville_VA	38	4	pop4_17	18.1
latitudinal	Charlottesville_VA	38	4	pop4_18	20.8
latitudinal	Charlottesville_VA	38	4	pop4_19	20.7
latitudinal	Charlottesville_VA	38	4	pop4_20	29.1
latitudinal	Charlottesville_VA	38	4	pop4_21	14.3
latitudinal	Charlottesville_VA	38	4	pop4_22	18.1
latitudinal	Charlottesville_VA	38	4	pop4_23	15.2
latitudinal	Charlottesville_VA	38	4	pop4_24	22.3
latitudinal	Charlottesville_VA	38	4	pop4_25	19.5
latitudinal	Charlottesville_VA	38	4	pop4_26	15
latitudinal	Charlottesville_VA	38	4	pop4_27	22.4
latitudinal	Charlottesville_VA	38	4	pop4_28	19.2
latitudinal	Charlottesville_VA	38	4	pop4_29	17.7
latitudinal	Media_PA	39.88	5	pop5_1	15.4
latitudinal	Media_PA	39.88	5	pop5_2	30.3
latitudinal	Media_PA	39.88	5	pop5_3	19.2
latitudinal	Media_PA	39.88	5	pop5_4	25.3
latitudinal	Media_PA	39.88	5	pop5_5	22.1
latitudinal	Media_PA	39.88	5	pop5_6	28.7
latitudinal	Media_PA	39.88	5	pop5_7	24.5
latitudinal	Media_PA	39.88	5	pop5_8	15
latitudinal	Media_PA	39.88	5	pop5_9	23.6
latitudinal	Media_PA	39.88	5	pop5_10	23.9
latitudinal	Media_PA	39.88	5	pop5_11	27.9
latitudinal	Media_PA	39.88	5	pop5_12	19.6
latitudinal	Media_PA	39.88	5	pop5_13	21.2
latitudinal	Media_PA	39.88	5	pop5_14	18.6
latitudinal	Media_PA	39.88	5	pop5_15	18.8
latitudinal	Media_PA	39.88	5	pop5_16	21.8
latitudinal	Media_PA	39.88	5	pop5_17	6.8
latitudinal	Media_PA	39.88	5	pop5_18	12.8
latitudinal	Media_PA	39.88	5	pop5_19	26
latitudinal	Media_PA	39.88	5	pop5_20	15.6
latitudinal	Media_PA	39.88	5	pop5_21	22.4
latitudinal	Media_PA	39.88	5	pop5_22	22.7
latitudinal	Media_PA	39.88	5	pop5_23	18.4
latitudinal	Media_PA	39.88	5	pop5_24	18.1
latitudinal	Media_PA	39.88	5	pop5_25	14.1
latitudinal	Media_PA	39.88	5	pop5_26	13.6
latitudinal	Media_PA	39.88	5	pop5_27	18.2
latitudinal	Media_PA	39.88	5	pop5_28	15.2
latitudinal	Media_PA	39.88	5	pop5_29	20.5
latitudinal	Lancaster_MA	42.45	6	pop6_1	11.8
latitudinal	Lancaster_MA	42.45	6	pop6_2	22.3
latitudinal	Lancaster_MA	42.45	6	pop6_3	19.6
latitudinal	Lancaster_MA	42.45	6	pop6_4	30.1
latitudinal	Lancaster_MA	42.45	6	pop6_5	21.6
latitudinal	Lancaster_MA	42.45	6	pop6_6	22.6
latitudinal	Lancaster_MA	42.45	6	pop6_7	24.9
latitudinal	Lancaster_MA	42.45	6	pop6_8	18.6
latitudinal	Lancaster_MA	42.45	6	pop6_9	29.4
latitudinal	Lancaster_MA	42.45	6	pop6_10	16.8
latitudinal	Lancaster_MA	42.45	6	pop6_11	23.6
latitudinal	Lancaster_MA	42.45	6	pop6_12	26.1
latitudinal	Lancaster_MA	42.45	6	pop6_13	21.2
latitudinal	Lancaster_MA	42.45	6	pop6_14	19.6
latitudinal	Lancaster_MA	42.45	6	pop6_15	21.4
latitudinal	Lancaster_MA	42.45	6	pop6_16	21.9
latitudinal	Lancaster_MA	42.45	6	pop6_17	27.5
latitudinal	Lancaster_MA	42.45	6	pop6_18	20
latitudinal	Lancaster_MA	42.45	6	pop6_19	21.6
latitudinal	Lancaster_MA	42.45	6	pop6_20	26.1
latitudinal	Lancaster_MA	42.45	6	pop6_21	22.1
latitudinal	Lancaster_MA	42.45	6	pop6_22	21.5
latitudinal	Lancaster_MA	42.45	6	pop6_23	16.5
latitudinal	Lancaster_MA	42.45	6	pop6_24	25.9
latitudinal	Lancaster_MA	42.45	6	pop6_25	24.2
latitudinal	Lancaster_MA	42.45	6	pop6_26	21.2
latitudinal	Lancaster_MA	42.45	6	pop6_27	22
latitudinal	Lancaster_MA	42.45	6	pop6_28	21.8
latitudinal	Lancaster_MA	42.45	6	pop6_29	14.8
