# Supplementary material for: Drosophila melanogaster pigmentation demonstrates adaptive phenotypic parallelism over multiple spatiotemporal scales
Source: Evol Lett. 2025 Apr 8;9(4):408–20. doi: 10.1093/evlett/qraf008 (PMC12448190; doi:10.1093/evlett/qraf008)
Supplement: qraf008_suppl_Supplementary_Table_S11 [file qraf008_suppl_supplementary_table_s11.xlsx]

## Sheet: S1B_Seasons_Wild_Pop
Scoring wild D. mel populations from Linvilla Orchards (Media, Pennsylvania)
Early (June) and Late (Nov.) Season Collections from 2010-2016
Data scored by Dr. Subhash Rajpurohit; all 7 tergites scored according to a rubric (David et al. 1990)
2010-2013: Scored 4-10 females from 10 isofemale ("IF") lines and averaged individual scores to get an average pigmentation score for each isofemale line
2014-2015: Scored 5 females from 20 isofemale lines and averaged individual scores to get an average pigmentation score for each isofemale line
	2010													Year	Sampling Time	Mean Pigmentation Scores
	EARLY SEASON	IF Line 1	IF Line 2	IF Line 3	IF Line 4	IF Line 5	IF Line 6	IF Line 7	IF Line 8	IF Line 9	IF Line 10			2010	Early	32.5524
		49	42	34	28	30	33	23	37	40	39			2010	Late	23.0289
		36	38	28	36	30	38	32	40	39	40			2011	Early	28.0025
		36	39	33	26	29	34	32	41	38	27			2011	Late	16.25
		46	39	27	28	31	44	39	35	35	24			2012	Early	26.3578
		32	44	28	28	28	32	35	32	34	28			2012	Late	14.4775
		29	41	26	25	27	28	29	40	35	31			2013	Early	22.89
		35	31	27	28	26	35		38	31	17			2013	Late	15.8267
		38	39	29	26	14			39	36	25			2014	Early	22.46
		36	33	29	28	18			40	36	15			2014	Late	21.95
		32	40	31	24	19			43	29	30			2015	Early	30.88
	Means	36.9	38.6	29.2	27.7	25.2	34.8571	31.6667	38.5	35.3	27.6	32.5524		2015	Late	19.04
	LATE SEASON	IF Line 1	IF Line 2	IF Line 3	IF Line 4	IF Line 5	IF Line 6	IF Line 7	IF Line 8	IF Line 9	IF Line 10
		22	12	24	24	28	14	34	15	34	34
		26	14	18	15	32	27	20	14	34	17
		30	20	39	26	22	21	16	32	34	39
		25	21	26	23	23	17	16	23	17	31
		22	36	24	26	23	26	22	25	20	28
		15	13	22	24	17	17	13	34	23	40
		21	21	31	24	25	11	15	18	22	32
		22	8	27	21	27	21	33	21	20	26
		21	12	25	26	25	20	31	22	17	35
		12	10	24			13	20	20	14	33
	Means	21.6	16.7	26	23.2222	24.6667	18.7	22	22.4	23.5	31.5	23.0289
	2011
	EARLY SEASON	IF Line 1	IF Line 2	IF Line 3	IF Line 4	IF Line 5	IF Line 6	IF Line 7	IF Line 8	IF Line 9	IF Line 10
		35	32	16	27	31	21	27	30	35	30
		34	25	15	21	33	25	29	24	34	29
		22	33	29	22	37	27	32	32	32	26
		34	27	19	31	34	21	35	32	35	14
		23	32	31	23	33	21	26	33	34	20
		32	39	30	33	25	27	22	25	31	25
		34	29	15	28	35	27	31	31	30	17
		23	38	19	29	37	24	30	34	34	16
			35	28	30	31	28	36	31	30	11
			32	12	14	28	20	33	24	31	34
	Means	29.625	32.2	21.4	25.8	32.4	24.1	30.1	29.6	32.6	22.2	28.0025
	LATE SEASON	IF Line 1	IF Line 2	IF Line 3	IF Line 4	IF Line 5	IF Line 6	IF Line 7	IF Line 8	IF Line 9	IF Line 10
		18	9	12	29	14	26	9	25	22	12
		21	10	21	22	32	29	10	19	13	8
		17	13	10	12	29	17	9	22	20	6
		18	18	11	21	9	28	7	19	24	9
		24	8	10	27	21	28	11	24	11	12
		11	12	18	29	11	14	13	25	24	10
		36	11	20	14	10	20	10	9	18	26
		32	9	11	9	9	21	7	23	27	20
		11	16	8	10	24	15	10	6	10	11
		18	12	12	14	20	15	11	10	20	7
	Means	20.6	11.8	13.3	18.7	17.9	21.3	9.7	18.2	18.9	12.1	16.25
	2012
	EARLY SEASON	IF Line 1	IF Line 2	IF Line 3	IF Line 4	IF Line 5	IF Line 6	IF Line 7	IF Line 8	IF Line 9	IF Line 10
		26	25	24	24	31	21	33	33	27	32
		21	20	23	34	22	21	29	29	29	30
		25	28	22	24	24	18	27	32	27	30
		17	41	23	24	37	29	24	31	27	27
		14	21	30	32	23	25	20	34	34	31
		22	19	17	32	23	21	40	38	34	20
		16	24	16	22	31	15	30	31	26	31
		21	25	17	21	29	26	35	24	35
		23	29	26	24		31	28	28
		24	20	16			22		32
	Means	20.9	25.2	21.4	26.3333	27.5	22.9	29.5556	31.2	29.875	28.7143	26.3578
	LATE SEASON	IF Line 1	IF Line 2	IF Line 3	IF Line 4	IF Line 5	IF Line 6	IF Line 7	IF Line 8	IF Line 9	IF Line 10
		14	17	10	14	17	14	12	36	29	14
		15	8	10	15	18	14	13	13	15	13
		12	17	13	12	22	14	22	21	15	12
		12	17	14	12	11	10	14	22	14	11
		9	8	12	16	15		14	22	14	9
		10	14			17		15	15	15	23
		13	16			8			15	11	15
		13	13			15			19	15	14
		13	9						25	15	18
		10	7						16	18	17
	Means	12.1	12.6	11.8	13.8	15.375	13	15	20.4	16.1	14.6	14.4775
	2013
	EARLY SEASON	IF Line 1	IF Line 2	IF Line 3	IF Line 4	IF Line 5	IF Line 6	IF Line 7	IF Line 8	IF Line 9	IF Line 10
		21	21	21	13	25	32	18	27	23	28
		24	26	19	22	26	32	21	21	20	26
		25	22	23	20	30	29	14	15	19	30
		18	28	25	21	31	33	25	21	26	23
		23	26	26	9	27	24	22	23	29	33
		24	26	25	17	17	37	25	17	25	23
		22	25	22	13	13	31	24	19	21	26
		24	22	22	23	12	31	15	15	31	23
		16	30	25	21	27	26	25	26	28	11
		12	15	27	14	28	34	17	13	24	14
	Means	20.9	24.1	23.5	17.3	23.6	30.9	20.6	19.7	24.6	23.7	22.89
	LATE SEASON	IF Line 1	IF Line 2	IF Line 3	IF Line 4	IF Line 5	IF Line 6	IF Line 7	IF Line 8	IF Line 9	IF Line 10
		17	19	22	16	13	13	19	20	23	18
		16	19	16	15	15	18	11	19	15	21
		10	11	24	11	11	14	19	23	22	12
		16	16	15	16	13	14	12	19	10	20
		18	14	14	9	16	12	14	14	19	19
		10	25	15	26	12	14	14	19	11	16
		14	28	12	15	18	8	9	24	16	15
		10	17	13	24	15	17	14	17	14	18
		12	24	15	9	11	21	10	14	16	22
			18	15	15	19	9	15	19	17	6
	Means	13.6667	19.1	16.1	15.6	14.3	14	13.7	18.8	16.3	16.7	15.8267
	2014
	EARLY SEASON	IF Line 1	IF Line 2	IF Line 3	IF Line 4	IF Line 5	IF Line 6	IF Line 7	IF Line 8	IF Line 9	IF Line 10	IF Line 11	IF Line 12	IF Line 13	IF Line 14	IF Line 15	IF Line 16	IF Line 17	IF Line 18	IF Line 19	IF Line 20
		31	25	31	14	16	16	12	13	31	29	19	17	29	23	21	19	18	22	26	21
		18	30	19	21	30	19	14	20	32	21	15	28	29	22	25	20	23	19	23	28
		21	26	30	19	16	24	15	15	25	32	23	19	29	24	30	20	27	26	26	18
		27	36	31	21	21	20	14	14	20	29	11	31	19	28	23	24	33	20	25	25
		21	27	17	23	25	18	19	25	25	28	17	19	15	13	26	17	17	14	23	31
	Means	23.6	28.8	25.6	19.6	21.6	19.4	14.8	17.4	26.6	27.8	17	22.8	24.2	22	25	20	23.6	20.2	24.6	24.6	22.46
	LATE SEASON	IF Line 1	IF Line 2	IF Line 3	IF Line 4	IF Line 5	IF Line 6	IF Line 7	IF Line 8	IF Line 9	IF Line 10	IF Line 11	IF Line 12	IF Line 13	IF Line 14	IF Line 15	IF Line 16	IF Line 17	IF Line 18	IF Line 19	IF Line 20
		21	20	24	29	19	15	26	31	17	19	26	21	17	14	23	23	20	14	33	34
		29	21	25	23	17	21	19	28	22	19	23	15	17	14	27	18	27	32	24	38
		20	24	25	21	23	20	27	5	16	28	19	20	14	18	15	28	20	18	30	29
		27	24	27	25	26	20	24	21	27	21	27	23	15	20	12	21	22	18	27	25
		27	13	23	18	21	21	26	28	19	21	26	19	13	23	14	25	17	18	11	35
	Means	24.8	20.4	24.8	23.2	21.2	19.4	24.4	22.6	20.2	21.6	24.2	19.6	15.2	17.8	18.2	23	21.2	20	25	32.2	21.95
	2015
	EARLY SEASON	IF Line 1	IF Line 2	IF Line 3	IF Line 4	IF Line 5	IF Line 6	IF Line 7	IF Line 8	IF Line 9	IF Line 10	IF Line 11	IF Line 12	IF Line 13	IF Line 14	IF Line 15	IF Line 16	IF Line 17	IF Line 18	IF Line 19	IF Line 20
		35	35	31	30	32	35	27	39	22	37	32	34	32	25	25	26	39	33	25	39
		28	19	29	32	33	29	34	33	29	35	38	39	33	17	26	30	37	32	29	39
		33	27	32	31	19	37	29	31	24	36	36	34	34	23	39	18	28	35	32	38
		30	23	29	28	29	37	28	33	29	27	40	33	27	14	29	34	29	35	45	22
		32	18	27	31	38	35	29	39	31	38	23	36	31	24	36	30	29	28	40	22
	Means	31.6	24.4	29.6	30.4	30.2	34.6	29.4	35	27	34.6	33.8	35.2	31.4	20.6	31	27.6	32.4	32.6	34.2	32	30.88
	LATE SEASON	IF Line 1	IF Line 2	IF Line 3	IF Line 4	IF Line 5	IF Line 6	IF Line 7	IF Line 8	IF Line 9	IF Line 10	IF Line 11	IF Line 12	IF Line 13	IF Line 14	IF Line 15	IF Line 16	IF Line 17	IF Line 18	IF Line 19	IF Line 20
		31	14	20	22	29	14	8	21	26	20	14	17	17	21	27	29	14	33	24	23
		18	7	20	19	17	11	19	19	21	20	9	9	15	29	24	31	18	29	17	23
		11	13	22	19	20	11	10	14	29	18	8	19	8	26	28	20	28	24	15	15
		30	19	24	16	11	12	8	12	23	20	15	11	20	13	28	19	14	28	24	24
		14	16	22	15	21	14	17	9	21	24	11	15	23	18	22	30	17	28	21	18
	Means	20.8	13.8	21.6	18.2	19.6	12.4	12.4	15	24	20.4	11.4	14.2	16.6	21.4	25.8	25.8	18.2	28.4	20.2	20.6	19.04

## Sheet: Data_formatted_for_R_input
dataset	year	season	timepoint	timepoint_ID	isofemale_line	pigmentation_score
seasonal	2010	1_spring	2010_spr	1	2010_spr_1	49
seasonal	2010	1_spring	2010_spr	1	2010_spr_1	36
seasonal	2010	1_spring	2010_spr	1	2010_spr_1	36
seasonal	2010	1_spring	2010_spr	1	2010_spr_1	46
seasonal	2010	1_spring	2010_spr	1	2010_spr_1	32
seasonal	2010	1_spring	2010_spr	1	2010_spr_1	29
seasonal	2010	1_spring	2010_spr	1	2010_spr_1	35
seasonal	2010	1_spring	2010_spr	1	2010_spr_1	38
seasonal	2010	1_spring	2010_spr	1	2010_spr_1	36
seasonal	2010	1_spring	2010_spr	1	2010_spr_1	32
seasonal	2010	1_spring	2010_spr	1	2010_spr_2	42
seasonal	2010	1_spring	2010_spr	1	2010_spr_2	38
seasonal	2010	1_spring	2010_spr	1	2010_spr_2	39
seasonal	2010	1_spring	2010_spr	1	2010_spr_2	39
seasonal	2010	1_spring	2010_spr	1	2010_spr_2	44
seasonal	2010	1_spring	2010_spr	1	2010_spr_2	41
seasonal	2010	1_spring	2010_spr	1	2010_spr_2	31
seasonal	2010	1_spring	2010_spr	1	2010_spr_2	39
seasonal	2010	1_spring	2010_spr	1	2010_spr_2	33
seasonal	2010	1_spring	2010_spr	1	2010_spr_2	40
seasonal	2010	1_spring	2010_spr	1	2010_spr_3	34
seasonal	2010	1_spring	2010_spr	1	2010_spr_3	28
seasonal	2010	1_spring	2010_spr	1	2010_spr_3	33
seasonal	2010	1_spring	2010_spr	1	2010_spr_3	27
seasonal	2010	1_spring	2010_spr	1	2010_spr_3	28
seasonal	2010	1_spring	2010_spr	1	2010_spr_3	26
seasonal	2010	1_spring	2010_spr	1	2010_spr_3	27
seasonal	2010	1_spring	2010_spr	1	2010_spr_3	29
seasonal	2010	1_spring	2010_spr	1	2010_spr_3	29
seasonal	2010	1_spring	2010_spr	1	2010_spr_3	31
seasonal	2010	1_spring	2010_spr	1	2010_spr_4	28
seasonal	2010	1_spring	2010_spr	1	2010_spr_4	36
seasonal	2010	1_spring	2010_spr	1	2010_spr_4	26
seasonal	2010	1_spring	2010_spr	1	2010_spr_4	28
seasonal	2010	1_spring	2010_spr	1	2010_spr_4	28
seasonal	2010	1_spring	2010_spr	1	2010_spr_4	25
seasonal	2010	1_spring	2010_spr	1	2010_spr_4	28
seasonal	2010	1_spring	2010_spr	1	2010_spr_4	26
seasonal	2010	1_spring	2010_spr	1	2010_spr_4	28
seasonal	2010	1_spring	2010_spr	1	2010_spr_4	24
seasonal	2010	1_spring	2010_spr	1	2010_spr_5	30
seasonal	2010	1_spring	2010_spr	1	2010_spr_5	30
seasonal	2010	1_spring	2010_spr	1	2010_spr_5	29
seasonal	2010	1_spring	2010_spr	1	2010_spr_5	31
seasonal	2010	1_spring	2010_spr	1	2010_spr_5	28
seasonal	2010	1_spring	2010_spr	1	2010_spr_5	27
seasonal	2010	1_spring	2010_spr	1	2010_spr_5	26
seasonal	2010	1_spring	2010_spr	1	2010_spr_5	14
seasonal	2010	1_spring	2010_spr	1	2010_spr_5	18
seasonal	2010	1_spring	2010_spr	1	2010_spr_5	19
seasonal	2010	1_spring	2010_spr	1	2010_spr_6	33
seasonal	2010	1_spring	2010_spr	1	2010_spr_6	38
seasonal	2010	1_spring	2010_spr	1	2010_spr_6	34
seasonal	2010	1_spring	2010_spr	1	2010_spr_6	44
seasonal	2010	1_spring	2010_spr	1	2010_spr_6	32
seasonal	2010	1_spring	2010_spr	1	2010_spr_6	28
seasonal	2010	1_spring	2010_spr	1	2010_spr_6	35
seasonal	2010	1_spring	2010_spr	1	2010_spr_7	23
seasonal	2010	1_spring	2010_spr	1	2010_spr_7	32
seasonal	2010	1_spring	2010_spr	1	2010_spr_7	32
seasonal	2010	1_spring	2010_spr	1	2010_spr_7	39
seasonal	2010	1_spring	2010_spr	1	2010_spr_7	35
seasonal	2010	1_spring	2010_spr	1	2010_spr_7	29
seasonal	2010	1_spring	2010_spr	1	2010_spr_8	37
seasonal	2010	1_spring	2010_spr	1	2010_spr_8	40
seasonal	2010	1_spring	2010_spr	1	2010_spr_8	41
seasonal	2010	1_spring	2010_spr	1	2010_spr_8	35
seasonal	2010	1_spring	2010_spr	1	2010_spr_8	32
seasonal	2010	1_spring	2010_spr	1	2010_spr_8	40
seasonal	2010	1_spring	2010_spr	1	2010_spr_8	38
seasonal	2010	1_spring	2010_spr	1	2010_spr_8	39
seasonal	2010	1_spring	2010_spr	1	2010_spr_8	40
seasonal	2010	1_spring	2010_spr	1	2010_spr_8	43
seasonal	2010	1_spring	2010_spr	1	2010_spr_9	40
seasonal	2010	1_spring	2010_spr	1	2010_spr_9	39
seasonal	2010	1_spring	2010_spr	1	2010_spr_9	38
seasonal	2010	1_spring	2010_spr	1	2010_spr_9	35
seasonal	2010	1_spring	2010_spr	1	2010_spr_9	34
seasonal	2010	1_spring	2010_spr	1	2010_spr_9	35
seasonal	2010	1_spring	2010_spr	1	2010_spr_9	31
seasonal	2010	1_spring	2010_spr	1	2010_spr_9	36
seasonal	2010	1_spring	2010_spr	1	2010_spr_9	36
seasonal	2010	1_spring	2010_spr	1	2010_spr_9	29
seasonal	2010	1_spring	2010_spr	1	2010_spr_10	39
seasonal	2010	1_spring	2010_spr	1	2010_spr_10	40
seasonal	2010	1_spring	2010_spr	1	2010_spr_10	27
seasonal	2010	1_spring	2010_spr	1	2010_spr_10	24
seasonal	2010	1_spring	2010_spr	1	2010_spr_10	28
seasonal	2010	1_spring	2010_spr	1	2010_spr_10	31
seasonal	2010	1_spring	2010_spr	1	2010_spr_10	17
seasonal	2010	1_spring	2010_spr	1	2010_spr_10	25
seasonal	2010	1_spring	2010_spr	1	2010_spr_10	15
seasonal	2010	1_spring	2010_spr	1	2010_spr_10	30
seasonal	2010	2_fall	2010_fall	2	2010_fall_1	22
seasonal	2010	2_fall	2010_fall	2	2010_fall_1	26
seasonal	2010	2_fall	2010_fall	2	2010_fall_1	30
seasonal	2010	2_fall	2010_fall	2	2010_fall_1	25
seasonal	2010	2_fall	2010_fall	2	2010_fall_1	22
seasonal	2010	2_fall	2010_fall	2	2010_fall_1	15
seasonal	2010	2_fall	2010_fall	2	2010_fall_1	21
seasonal	2010	2_fall	2010_fall	2	2010_fall_1	22
seasonal	2010	2_fall	2010_fall	2	2010_fall_1	21
seasonal	2010	2_fall	2010_fall	2	2010_fall_1	12
seasonal	2010	2_fall	2010_fall	2	2010_fall_2	12
seasonal	2010	2_fall	2010_fall	2	2010_fall_2	14
seasonal	2010	2_fall	2010_fall	2	2010_fall_2	20
seasonal	2010	2_fall	2010_fall	2	2010_fall_2	21
seasonal	2010	2_fall	2010_fall	2	2010_fall_2	36
seasonal	2010	2_fall	2010_fall	2	2010_fall_2	13
seasonal	2010	2_fall	2010_fall	2	2010_fall_2	21
seasonal	2010	2_fall	2010_fall	2	2010_fall_2	8
seasonal	2010	2_fall	2010_fall	2	2010_fall_2	12
seasonal	2010	2_fall	2010_fall	2	2010_fall_2	10
seasonal	2010	2_fall	2010_fall	2	2010_fall_3	24
seasonal	2010	2_fall	2010_fall	2	2010_fall_3	18
seasonal	2010	2_fall	2010_fall	2	2010_fall_3	39
seasonal	2010	2_fall	2010_fall	2	2010_fall_3	26
seasonal	2010	2_fall	2010_fall	2	2010_fall_3	24
seasonal	2010	2_fall	2010_fall	2	2010_fall_3	22
seasonal	2010	2_fall	2010_fall	2	2010_fall_3	31
seasonal	2010	2_fall	2010_fall	2	2010_fall_3	27
seasonal	2010	2_fall	2010_fall	2	2010_fall_3	25
seasonal	2010	2_fall	2010_fall	2	2010_fall_3	24
seasonal	2010	2_fall	2010_fall	2	2010_fall_4	24
seasonal	2010	2_fall	2010_fall	2	2010_fall_4	15
seasonal	2010	2_fall	2010_fall	2	2010_fall_4	26
seasonal	2010	2_fall	2010_fall	2	2010_fall_4	23
seasonal	2010	2_fall	2010_fall	2	2010_fall_4	26
seasonal	2010	2_fall	2010_fall	2	2010_fall_4	24
seasonal	2010	2_fall	2010_fall	2	2010_fall_4	24
seasonal	2010	2_fall	2010_fall	2	2010_fall_4	21
seasonal	2010	2_fall	2010_fall	2	2010_fall_4	26
seasonal	2010	2_fall	2010_fall	2	2010_fall_5	28
seasonal	2010	2_fall	2010_fall	2	2010_fall_5	32
seasonal	2010	2_fall	2010_fall	2	2010_fall_5	22
seasonal	2010	2_fall	2010_fall	2	2010_fall_5	23
seasonal	2010	2_fall	2010_fall	2	2010_fall_5	23
seasonal	2010	2_fall	2010_fall	2	2010_fall_5	17
seasonal	2010	2_fall	2010_fall	2	2010_fall_5	25
seasonal	2010	2_fall	2010_fall	2	2010_fall_5	27
seasonal	2010	2_fall	2010_fall	2	2010_fall_5	25
seasonal	2010	2_fall	2010_fall	2	2010_fall_6	14
seasonal	2010	2_fall	2010_fall	2	2010_fall_6	27
seasonal	2010	2_fall	2010_fall	2	2010_fall_6	21
seasonal	2010	2_fall	2010_fall	2	2010_fall_6	17
seasonal	2010	2_fall	2010_fall	2	2010_fall_6	26
seasonal	2010	2_fall	2010_fall	2	2010_fall_6	17
seasonal	2010	2_fall	2010_fall	2	2010_fall_6	11
seasonal	2010	2_fall	2010_fall	2	2010_fall_6	21
seasonal	2010	2_fall	2010_fall	2	2010_fall_6	20
seasonal	2010	2_fall	2010_fall	2	2010_fall_6	13
seasonal	2010	2_fall	2010_fall	2	2010_fall_7	34
seasonal	2010	2_fall	2010_fall	2	2010_fall_7	20
seasonal	2010	2_fall	2010_fall	2	2010_fall_7	16
seasonal	2010	2_fall	2010_fall	2	2010_fall_7	16
seasonal	2010	2_fall	2010_fall	2	2010_fall_7	22
seasonal	2010	2_fall	2010_fall	2	2010_fall_7	13
seasonal	2010	2_fall	2010_fall	2	2010_fall_7	15
seasonal	2010	2_fall	2010_fall	2	2010_fall_7	33
seasonal	2010	2_fall	2010_fall	2	2010_fall_7	31
seasonal	2010	2_fall	2010_fall	2	2010_fall_7	20
seasonal	2010	2_fall	2010_fall	2	2010_fall_8	15
seasonal	2010	2_fall	2010_fall	2	2010_fall_8	14
seasonal	2010	2_fall	2010_fall	2	2010_fall_8	32
seasonal	2010	2_fall	2010_fall	2	2010_fall_8	23
seasonal	2010	2_fall	2010_fall	2	2010_fall_8	25
seasonal	2010	2_fall	2010_fall	2	2010_fall_8	34
seasonal	2010	2_fall	2010_fall	2	2010_fall_8	18
seasonal	2010	2_fall	2010_fall	2	2010_fall_8	21
seasonal	2010	2_fall	2010_fall	2	2010_fall_8	22
seasonal	2010	2_fall	2010_fall	2	2010_fall_8	20
seasonal	2010	2_fall	2010_fall	2	2010_fall_9	34
seasonal	2010	2_fall	2010_fall	2	2010_fall_9	34
seasonal	2010	2_fall	2010_fall	2	2010_fall_9	34
seasonal	2010	2_fall	2010_fall	2	2010_fall_9	17
seasonal	2010	2_fall	2010_fall	2	2010_fall_9	20
seasonal	2010	2_fall	2010_fall	2	2010_fall_9	23
seasonal	2010	2_fall	2010_fall	2	2010_fall_9	22
seasonal	2010	2_fall	2010_fall	2	2010_fall_9	20
seasonal	2010	2_fall	2010_fall	2	2010_fall_9	17
seasonal	2010	2_fall	2010_fall	2	2010_fall_9	14
seasonal	2010	2_fall	2010_fall	2	2010_fall_10	34
seasonal	2010	2_fall	2010_fall	2	2010_fall_10	17
seasonal	2010	2_fall	2010_fall	2	2010_fall_10	39
seasonal	2010	2_fall	2010_fall	2	2010_fall_10	31
seasonal	2010	2_fall	2010_fall	2	2010_fall_10	28
seasonal	2010	2_fall	2010_fall	2	2010_fall_10	40
seasonal	2010	2_fall	2010_fall	2	2010_fall_10	32
seasonal	2010	2_fall	2010_fall	2	2010_fall_10	26
seasonal	2010	2_fall	2010_fall	2	2010_fall_10	35
seasonal	2010	2_fall	2010_fall	2	2010_fall_10	33
seasonal	2011	1_spring	2011_spr	3	2011_spr_1	35
seasonal	2011	1_spring	2011_spr	3	2011_spr_1	34
seasonal	2011	1_spring	2011_spr	3	2011_spr_1	22
seasonal	2011	1_spring	2011_spr	3	2011_spr_1	34
seasonal	2011	1_spring	2011_spr	3	2011_spr_1	23
seasonal	2011	1_spring	2011_spr	3	2011_spr_1	32
seasonal	2011	1_spring	2011_spr	3	2011_spr_1	34
seasonal	2011	1_spring	2011_spr	3	2011_spr_1	23
seasonal	2011	1_spring	2011_spr	3	2011_spr_2	32
seasonal	2011	1_spring	2011_spr	3	2011_spr_2	25
seasonal	2011	1_spring	2011_spr	3	2011_spr_2	33
seasonal	2011	1_spring	2011_spr	3	2011_spr_2	27
seasonal	2011	1_spring	2011_spr	3	2011_spr_2	32
seasonal	2011	1_spring	2011_spr	3	2011_spr_2	39
seasonal	2011	1_spring	2011_spr	3	2011_spr_2	29
seasonal	2011	1_spring	2011_spr	3	2011_spr_2	38
seasonal	2011	1_spring	2011_spr	3	2011_spr_2	35
seasonal	2011	1_spring	2011_spr	3	2011_spr_2	32
seasonal	2011	1_spring	2011_spr	3	2011_spr_3	16
seasonal	2011	1_spring	2011_spr	3	2011_spr_3	15
seasonal	2011	1_spring	2011_spr	3	2011_spr_3	29
seasonal	2011	1_spring	2011_spr	3	2011_spr_3	19
seasonal	2011	1_spring	2011_spr	3	2011_spr_3	31
seasonal	2011	1_spring	2011_spr	3	2011_spr_3	30
seasonal	2011	1_spring	2011_spr	3	2011_spr_3	15
seasonal	2011	1_spring	2011_spr	3	2011_spr_3	19
seasonal	2011	1_spring	2011_spr	3	2011_spr_3	28
seasonal	2011	1_spring	2011_spr	3	2011_spr_3	12
seasonal	2011	1_spring	2011_spr	3	2011_spr_4	27
seasonal	2011	1_spring	2011_spr	3	2011_spr_4	21
seasonal	2011	1_spring	2011_spr	3	2011_spr_4	22
seasonal	2011	1_spring	2011_spr	3	2011_spr_4	31
seasonal	2011	1_spring	2011_spr	3	2011_spr_4	23
seasonal	2011	1_spring	2011_spr	3	2011_spr_4	33
seasonal	2011	1_spring	2011_spr	3	2011_spr_4	28
seasonal	2011	1_spring	2011_spr	3	2011_spr_4	29
seasonal	2011	1_spring	2011_spr	3	2011_spr_4	30
seasonal	2011	1_spring	2011_spr	3	2011_spr_4	14
seasonal	2011	1_spring	2011_spr	3	2011_spr_5	31
seasonal	2011	1_spring	2011_spr	3	2011_spr_5	33
seasonal	2011	1_spring	2011_spr	3	2011_spr_5	37
seasonal	2011	1_spring	2011_spr	3	2011_spr_5	34
seasonal	2011	1_spring	2011_spr	3	2011_spr_5	33
seasonal	2011	1_spring	2011_spr	3	2011_spr_5	25
seasonal	2011	1_spring	2011_spr	3	2011_spr_5	35
seasonal	2011	1_spring	2011_spr	3	2011_spr_5	37
seasonal	2011	1_spring	2011_spr	3	2011_spr_5	31
seasonal	2011	1_spring	2011_spr	3	2011_spr_5	28
seasonal	2011	1_spring	2011_spr	3	2011_spr_6	21
seasonal	2011	1_spring	2011_spr	3	2011_spr_6	25
seasonal	2011	1_spring	2011_spr	3	2011_spr_6	27
seasonal	2011	1_spring	2011_spr	3	2011_spr_6	21
seasonal	2011	1_spring	2011_spr	3	2011_spr_6	21
seasonal	2011	1_spring	2011_spr	3	2011_spr_6	27
seasonal	2011	1_spring	2011_spr	3	2011_spr_6	27
seasonal	2011	1_spring	2011_spr	3	2011_spr_6	24
seasonal	2011	1_spring	2011_spr	3	2011_spr_6	28
seasonal	2011	1_spring	2011_spr	3	2011_spr_6	20
seasonal	2011	1_spring	2011_spr	3	2011_spr_7	27
seasonal	2011	1_spring	2011_spr	3	2011_spr_7	29
seasonal	2011	1_spring	2011_spr	3	2011_spr_7	32
seasonal	2011	1_spring	2011_spr	3	2011_spr_7	35
seasonal	2011	1_spring	2011_spr	3	2011_spr_7	26
seasonal	2011	1_spring	2011_spr	3	2011_spr_7	22
seasonal	2011	1_spring	2011_spr	3	2011_spr_7	31
seasonal	2011	1_spring	2011_spr	3	2011_spr_7	30
seasonal	2011	1_spring	2011_spr	3	2011_spr_7	36
seasonal	2011	1_spring	2011_spr	3	2011_spr_7	33
seasonal	2011	1_spring	2011_spr	3	2011_spr_8	30
seasonal	2011	1_spring	2011_spr	3	2011_spr_8	24
seasonal	2011	1_spring	2011_spr	3	2011_spr_8	32
seasonal	2011	1_spring	2011_spr	3	2011_spr_8	32
seasonal	2011	1_spring	2011_spr	3	2011_spr_8	33
seasonal	2011	1_spring	2011_spr	3	2011_spr_8	25
seasonal	2011	1_spring	2011_spr	3	2011_spr_8	31
seasonal	2011	1_spring	2011_spr	3	2011_spr_8	34
seasonal	2011	1_spring	2011_spr	3	2011_spr_8	31
seasonal	2011	1_spring	2011_spr	3	2011_spr_8	24
seasonal	2011	1_spring	2011_spr	3	2011_spr_9	35
seasonal	2011	1_spring	2011_spr	3	2011_spr_9	34
seasonal	2011	1_spring	2011_spr	3	2011_spr_9	32
seasonal	2011	1_spring	2011_spr	3	2011_spr_9	35
seasonal	2011	1_spring	2011_spr	3	2011_spr_9	34
seasonal	2011	1_spring	2011_spr	3	2011_spr_9	31
seasonal	2011	1_spring	2011_spr	3	2011_spr_9	30
seasonal	2011	1_spring	2011_spr	3	2011_spr_9	34
seasonal	2011	1_spring	2011_spr	3	2011_spr_9	30
seasonal	2011	1_spring	2011_spr	3	2011_spr_9	31
seasonal	2011	1_spring	2011_spr	3	2011_spr_10	30
seasonal	2011	1_spring	2011_spr	3	2011_spr_10	29
seasonal	2011	1_spring	2011_spr	3	2011_spr_10	26
seasonal	2011	1_spring	2011_spr	3	2011_spr_10	14
seasonal	2011	1_spring	2011_spr	3	2011_spr_10	20
seasonal	2011	1_spring	2011_spr	3	2011_spr_10	25
seasonal	2011	1_spring	2011_spr	3	2011_spr_10	17
seasonal	2011	1_spring	2011_spr	3	2011_spr_10	16
seasonal	2011	1_spring	2011_spr	3	2011_spr_10	11
seasonal	2011	1_spring	2011_spr	3	2011_spr_10	34
seasonal	2011	2_fall	2011_fall	4	2011_fall_1	18
seasonal	2011	2_fall	2011_fall	4	2011_fall_1	21
seasonal	2011	2_fall	2011_fall	4	2011_fall_1	17
seasonal	2011	2_fall	2011_fall	4	2011_fall_1	18
seasonal	2011	2_fall	2011_fall	4	2011_fall_1	24
seasonal	2011	2_fall	2011_fall	4	2011_fall_1	11
seasonal	2011	2_fall	2011_fall	4	2011_fall_1	36
seasonal	2011	2_fall	2011_fall	4	2011_fall_1	32
seasonal	2011	2_fall	2011_fall	4	2011_fall_1	11
seasonal	2011	2_fall	2011_fall	4	2011_fall_1	18
seasonal	2011	2_fall	2011_fall	4	2011_fall_2	9
seasonal	2011	2_fall	2011_fall	4	2011_fall_2	10
seasonal	2011	2_fall	2011_fall	4	2011_fall_2	13
seasonal	2011	2_fall	2011_fall	4	2011_fall_2	18
seasonal	2011	2_fall	2011_fall	4	2011_fall_2	8
seasonal	2011	2_fall	2011_fall	4	2011_fall_2	12
seasonal	2011	2_fall	2011_fall	4	2011_fall_2	11
seasonal	2011	2_fall	2011_fall	4	2011_fall_2	9
seasonal	2011	2_fall	2011_fall	4	2011_fall_2	16
seasonal	2011	2_fall	2011_fall	4	2011_fall_2	12
seasonal	2011	2_fall	2011_fall	4	2011_fall_3	12
seasonal	2011	2_fall	2011_fall	4	2011_fall_3	21
seasonal	2011	2_fall	2011_fall	4	2011_fall_3	10
seasonal	2011	2_fall	2011_fall	4	2011_fall_3	11
seasonal	2011	2_fall	2011_fall	4	2011_fall_3	10
seasonal	2011	2_fall	2011_fall	4	2011_fall_3	18
seasonal	2011	2_fall	2011_fall	4	2011_fall_3	20
seasonal	2011	2_fall	2011_fall	4	2011_fall_3	11
seasonal	2011	2_fall	2011_fall	4	2011_fall_3	8
seasonal	2011	2_fall	2011_fall	4	2011_fall_3	12
seasonal	2011	2_fall	2011_fall	4	2011_fall_4	29
seasonal	2011	2_fall	2011_fall	4	2011_fall_4	22
seasonal	2011	2_fall	2011_fall	4	2011_fall_4	12
seasonal	2011	2_fall	2011_fall	4	2011_fall_4	21
seasonal	2011	2_fall	2011_fall	4	2011_fall_4	27
seasonal	2011	2_fall	2011_fall	4	2011_fall_4	29
seasonal	2011	2_fall	2011_fall	4	2011_fall_4	14
seasonal	2011	2_fall	2011_fall	4	2011_fall_4	9
seasonal	2011	2_fall	2011_fall	4	2011_fall_4	10
seasonal	2011	2_fall	2011_fall	4	2011_fall_4	14
seasonal	2011	2_fall	2011_fall	4	2011_fall_5	14
seasonal	2011	2_fall	2011_fall	4	2011_fall_5	32
seasonal	2011	2_fall	2011_fall	4	2011_fall_5	29
seasonal	2011	2_fall	2011_fall	4	2011_fall_5	9
seasonal	2011	2_fall	2011_fall	4	2011_fall_5	21
seasonal	2011	2_fall	2011_fall	4	2011_fall_5	11
seasonal	2011	2_fall	2011_fall	4	2011_fall_5	10
seasonal	2011	2_fall	2011_fall	4	2011_fall_5	9
seasonal	2011	2_fall	2011_fall	4	2011_fall_5	24
seasonal	2011	2_fall	2011_fall	4	2011_fall_5	20
seasonal	2011	2_fall	2011_fall	4	2011_fall_6	26
seasonal	2011	2_fall	2011_fall	4	2011_fall_6	29
seasonal	2011	2_fall	2011_fall	4	2011_fall_6	17
seasonal	2011	2_fall	2011_fall	4	2011_fall_6	28
seasonal	2011	2_fall	2011_fall	4	2011_fall_6	28
seasonal	2011	2_fall	2011_fall	4	2011_fall_6	14
seasonal	2011	2_fall	2011_fall	4	2011_fall_6	20
seasonal	2011	2_fall	2011_fall	4	2011_fall_6	21
seasonal	2011	2_fall	2011_fall	4	2011_fall_6	15
seasonal	2011	2_fall	2011_fall	4	2011_fall_6	15
seasonal	2011	2_fall	2011_fall	4	2011_fall_7	9
seasonal	2011	2_fall	2011_fall	4	2011_fall_7	10
seasonal	2011	2_fall	2011_fall	4	2011_fall_7	9
seasonal	2011	2_fall	2011_fall	4	2011_fall_7	7
seasonal	2011	2_fall	2011_fall	4	2011_fall_7	11
seasonal	2011	2_fall	2011_fall	4	2011_fall_7	13
seasonal	2011	2_fall	2011_fall	4	2011_fall_7	10
seasonal	2011	2_fall	2011_fall	4	2011_fall_7	7
seasonal	2011	2_fall	2011_fall	4	2011_fall_7	10
seasonal	2011	2_fall	2011_fall	4	2011_fall_7	11
seasonal	2011	2_fall	2011_fall	4	2011_fall_8	25
seasonal	2011	2_fall	2011_fall	4	2011_fall_8	19
seasonal	2011	2_fall	2011_fall	4	2011_fall_8	22
seasonal	2011	2_fall	2011_fall	4	2011_fall_8	19
seasonal	2011	2_fall	2011_fall	4	2011_fall_8	24
seasonal	2011	2_fall	2011_fall	4	2011_fall_8	25
seasonal	2011	2_fall	2011_fall	4	2011_fall_8	9
seasonal	2011	2_fall	2011_fall	4	2011_fall_8	23
seasonal	2011	2_fall	2011_fall	4	2011_fall_8	6
seasonal	2011	2_fall	2011_fall	4	2011_fall_8	10
seasonal	2011	2_fall	2011_fall	4	2011_fall_9	22
seasonal	2011	2_fall	2011_fall	4	2011_fall_9	13
seasonal	2011	2_fall	2011_fall	4	2011_fall_9	20
seasonal	2011	2_fall	2011_fall	4	2011_fall_9	24
seasonal	2011	2_fall	2011_fall	4	2011_fall_9	11
seasonal	2011	2_fall	2011_fall	4	2011_fall_9	24
seasonal	2011	2_fall	2011_fall	4	2011_fall_9	18
seasonal	2011	2_fall	2011_fall	4	2011_fall_9	27
seasonal	2011	2_fall	2011_fall	4	2011_fall_9	10
seasonal	2011	2_fall	2011_fall	4	2011_fall_9	20
seasonal	2011	2_fall	2011_fall	4	2011_fall_10	12
seasonal	2011	2_fall	2011_fall	4	2011_fall_10	8
seasonal	2011	2_fall	2011_fall	4	2011_fall_10	6
seasonal	2011	2_fall	2011_fall	4	2011_fall_10	9
seasonal	2011	2_fall	2011_fall	4	2011_fall_10	12
seasonal	2011	2_fall	2011_fall	4	2011_fall_10	10
seasonal	2011	2_fall	2011_fall	4	2011_fall_10	26
seasonal	2011	2_fall	2011_fall	4	2011_fall_10	20
seasonal	2011	2_fall	2011_fall	4	2011_fall_10	11
seasonal	2011	2_fall	2011_fall	4	2011_fall_10	7
seasonal	2012	1_spring	2012_spr	5	2012_spr_1	26
seasonal	2012	1_spring	2012_spr	5	2012_spr_1	21
seasonal	2012	1_spring	2012_spr	5	2012_spr_1	25
seasonal	2012	1_spring	2012_spr	5	2012_spr_1	17
seasonal	2012	1_spring	2012_spr	5	2012_spr_1	14
seasonal	2012	1_spring	2012_spr	5	2012_spr_1	22
seasonal	2012	1_spring	2012_spr	5	2012_spr_1	16
seasonal	2012	1_spring	2012_spr	5	2012_spr_1	21
seasonal	2012	1_spring	2012_spr	5	2012_spr_1	23
seasonal	2012	1_spring	2012_spr	5	2012_spr_1	24
seasonal	2012	1_spring	2012_spr	5	2012_spr_2	25
seasonal	2012	1_spring	2012_spr	5	2012_spr_2	20
seasonal	2012	1_spring	2012_spr	5	2012_spr_2	28
seasonal	2012	1_spring	2012_spr	5	2012_spr_2	41
seasonal	2012	1_spring	2012_spr	5	2012_spr_2	21
seasonal	2012	1_spring	2012_spr	5	2012_spr_2	19
seasonal	2012	1_spring	2012_spr	5	2012_spr_2	24
seasonal	2012	1_spring	2012_spr	5	2012_spr_2	25
seasonal	2012	1_spring	2012_spr	5	2012_spr_2	29
seasonal	2012	1_spring	2012_spr	5	2012_spr_2	20
seasonal	2012	1_spring	2012_spr	5	2012_spr_3	24
seasonal	2012	1_spring	2012_spr	5	2012_spr_3	23
seasonal	2012	1_spring	2012_spr	5	2012_spr_3	22
seasonal	2012	1_spring	2012_spr	5	2012_spr_3	23
seasonal	2012	1_spring	2012_spr	5	2012_spr_3	30
seasonal	2012	1_spring	2012_spr	5	2012_spr_3	17
seasonal	2012	1_spring	2012_spr	5	2012_spr_3	16
seasonal	2012	1_spring	2012_spr	5	2012_spr_3	17
seasonal	2012	1_spring	2012_spr	5	2012_spr_3	26
seasonal	2012	1_spring	2012_spr	5	2012_spr_3	16
seasonal	2012	1_spring	2012_spr	5	2012_spr_4	24
seasonal	2012	1_spring	2012_spr	5	2012_spr_4	34
seasonal	2012	1_spring	2012_spr	5	2012_spr_4	24
seasonal	2012	1_spring	2012_spr	5	2012_spr_4	24
seasonal	2012	1_spring	2012_spr	5	2012_spr_4	32
seasonal	2012	1_spring	2012_spr	5	2012_spr_4	32
seasonal	2012	1_spring	2012_spr	5	2012_spr_4	22
seasonal	2012	1_spring	2012_spr	5	2012_spr_4	21
seasonal	2012	1_spring	2012_spr	5	2012_spr_4	24
seasonal	2012	1_spring	2012_spr	5	2012_spr_5	31
seasonal	2012	1_spring	2012_spr	5	2012_spr_5	22
seasonal	2012	1_spring	2012_spr	5	2012_spr_5	24
seasonal	2012	1_spring	2012_spr	5	2012_spr_5	37
seasonal	2012	1_spring	2012_spr	5	2012_spr_5	23
seasonal	2012	1_spring	2012_spr	5	2012_spr_5	23
seasonal	2012	1_spring	2012_spr	5	2012_spr_5	31
seasonal	2012	1_spring	2012_spr	5	2012_spr_5	29
seasonal	2012	1_spring	2012_spr	5	2012_spr_6	21
seasonal	2012	1_spring	2012_spr	5	2012_spr_6	21
seasonal	2012	1_spring	2012_spr	5	2012_spr_6	18
seasonal	2012	1_spring	2012_spr	5	2012_spr_6	29
seasonal	2012	1_spring	2012_spr	5	2012_spr_6	25
seasonal	2012	1_spring	2012_spr	5	2012_spr_6	21
seasonal	2012	1_spring	2012_spr	5	2012_spr_6	15
seasonal	2012	1_spring	2012_spr	5	2012_spr_6	26
seasonal	2012	1_spring	2012_spr	5	2012_spr_6	31
seasonal	2012	1_spring	2012_spr	5	2012_spr_6	22
seasonal	2012	1_spring	2012_spr	5	2012_spr_7	33
seasonal	2012	1_spring	2012_spr	5	2012_spr_7	29
seasonal	2012	1_spring	2012_spr	5	2012_spr_7	27
seasonal	2012	1_spring	2012_spr	5	2012_spr_7	24
seasonal	2012	1_spring	2012_spr	5	2012_spr_7	20
seasonal	2012	1_spring	2012_spr	5	2012_spr_7	40
seasonal	2012	1_spring	2012_spr	5	2012_spr_7	30
seasonal	2012	1_spring	2012_spr	5	2012_spr_7	35
seasonal	2012	1_spring	2012_spr	5	2012_spr_7	28
seasonal	2012	1_spring	2012_spr	5	2012_spr_8	33
seasonal	2012	1_spring	2012_spr	5	2012_spr_8	29
seasonal	2012	1_spring	2012_spr	5	2012_spr_8	32
seasonal	2012	1_spring	2012_spr	5	2012_spr_8	31
seasonal	2012	1_spring	2012_spr	5	2012_spr_8	34
seasonal	2012	1_spring	2012_spr	5	2012_spr_8	38
seasonal	2012	1_spring	2012_spr	5	2012_spr_8	31
seasonal	2012	1_spring	2012_spr	5	2012_spr_8	24
seasonal	2012	1_spring	2012_spr	5	2012_spr_8	28
seasonal	2012	1_spring	2012_spr	5	2012_spr_8	32
seasonal	2012	1_spring	2012_spr	5	2012_spr_9	27
seasonal	2012	1_spring	2012_spr	5	2012_spr_9	29
seasonal	2012	1_spring	2012_spr	5	2012_spr_9	27
seasonal	2012	1_spring	2012_spr	5	2012_spr_9	27
seasonal	2012	1_spring	2012_spr	5	2012_spr_9	34
seasonal	2012	1_spring	2012_spr	5	2012_spr_9	34
seasonal	2012	1_spring	2012_spr	5	2012_spr_9	26
seasonal	2012	1_spring	2012_spr	5	2012_spr_9	35
seasonal	2012	1_spring	2012_spr	5	2012_spr_10	32
seasonal	2012	1_spring	2012_spr	5	2012_spr_10	30
seasonal	2012	1_spring	2012_spr	5	2012_spr_10	30
seasonal	2012	1_spring	2012_spr	5	2012_spr_10	27
seasonal	2012	1_spring	2012_spr	5	2012_spr_10	31
seasonal	2012	1_spring	2012_spr	5	2012_spr_10	20
seasonal	2012	1_spring	2012_spr	5	2012_spr_10	31
seasonal	2012	2_fall	2012_fall	6	2012_fall_1	14
seasonal	2012	2_fall	2012_fall	6	2012_fall_1	15
seasonal	2012	2_fall	2012_fall	6	2012_fall_1	12
seasonal	2012	2_fall	2012_fall	6	2012_fall_1	12
seasonal	2012	2_fall	2012_fall	6	2012_fall_1	9
seasonal	2012	2_fall	2012_fall	6	2012_fall_1	10
seasonal	2012	2_fall	2012_fall	6	2012_fall_1	13
seasonal	2012	2_fall	2012_fall	6	2012_fall_1	13
seasonal	2012	2_fall	2012_fall	6	2012_fall_1	13
seasonal	2012	2_fall	2012_fall	6	2012_fall_1	10
seasonal	2012	2_fall	2012_fall	6	2012_fall_2	17
seasonal	2012	2_fall	2012_fall	6	2012_fall_2	8
seasonal	2012	2_fall	2012_fall	6	2012_fall_2	17
seasonal	2012	2_fall	2012_fall	6	2012_fall_2	17
seasonal	2012	2_fall	2012_fall	6	2012_fall_2	8
seasonal	2012	2_fall	2012_fall	6	2012_fall_2	14
seasonal	2012	2_fall	2012_fall	6	2012_fall_2	16
seasonal	2012	2_fall	2012_fall	6	2012_fall_2	13
seasonal	2012	2_fall	2012_fall	6	2012_fall_2	9
seasonal	2012	2_fall	2012_fall	6	2012_fall_2	7
seasonal	2012	2_fall	2012_fall	6	2012_fall_3	10
seasonal	2012	2_fall	2012_fall	6	2012_fall_3	10
seasonal	2012	2_fall	2012_fall	6	2012_fall_3	13
seasonal	2012	2_fall	2012_fall	6	2012_fall_3	14
seasonal	2012	2_fall	2012_fall	6	2012_fall_3	12
seasonal	2012	2_fall	2012_fall	6	2012_fall_4	14
seasonal	2012	2_fall	2012_fall	6	2012_fall_4	15
seasonal	2012	2_fall	2012_fall	6	2012_fall_4	12
seasonal	2012	2_fall	2012_fall	6	2012_fall_4	12
seasonal	2012	2_fall	2012_fall	6	2012_fall_4	16
seasonal	2012	2_fall	2012_fall	6	2012_fall_5	17
seasonal	2012	2_fall	2012_fall	6	2012_fall_5	18
seasonal	2012	2_fall	2012_fall	6	2012_fall_5	22
seasonal	2012	2_fall	2012_fall	6	2012_fall_5	11
seasonal	2012	2_fall	2012_fall	6	2012_fall_5	15
seasonal	2012	2_fall	2012_fall	6	2012_fall_5	17
seasonal	2012	2_fall	2012_fall	6	2012_fall_5	8
seasonal	2012	2_fall	2012_fall	6	2012_fall_5	15
seasonal	2012	2_fall	2012_fall	6	2012_fall_6	14
seasonal	2012	2_fall	2012_fall	6	2012_fall_6	14
seasonal	2012	2_fall	2012_fall	6	2012_fall_6	14
seasonal	2012	2_fall	2012_fall	6	2012_fall_6	10
seasonal	2012	2_fall	2012_fall	6	2012_fall_7	12
seasonal	2012	2_fall	2012_fall	6	2012_fall_7	13
seasonal	2012	2_fall	2012_fall	6	2012_fall_7	22
seasonal	2012	2_fall	2012_fall	6	2012_fall_7	14
seasonal	2012	2_fall	2012_fall	6	2012_fall_7	14
seasonal	2012	2_fall	2012_fall	6	2012_fall_7	15
seasonal	2012	2_fall	2012_fall	6	2012_fall_8	36
seasonal	2012	2_fall	2012_fall	6	2012_fall_8	13
seasonal	2012	2_fall	2012_fall	6	2012_fall_8	21
seasonal	2012	2_fall	2012_fall	6	2012_fall_8	22
seasonal	2012	2_fall	2012_fall	6	2012_fall_8	22
seasonal	2012	2_fall	2012_fall	6	2012_fall_8	15
seasonal	2012	2_fall	2012_fall	6	2012_fall_8	15
seasonal	2012	2_fall	2012_fall	6	2012_fall_8	19
seasonal	2012	2_fall	2012_fall	6	2012_fall_8	25
seasonal	2012	2_fall	2012_fall	6	2012_fall_8	16
seasonal	2012	2_fall	2012_fall	6	2012_fall_9	29
seasonal	2012	2_fall	2012_fall	6	2012_fall_9	15
seasonal	2012	2_fall	2012_fall	6	2012_fall_9	15
seasonal	2012	2_fall	2012_fall	6	2012_fall_9	14
seasonal	2012	2_fall	2012_fall	6	2012_fall_9	14
seasonal	2012	2_fall	2012_fall	6	2012_fall_9	15
seasonal	2012	2_fall	2012_fall	6	2012_fall_9	11
seasonal	2012	2_fall	2012_fall	6	2012_fall_9	15
seasonal	2012	2_fall	2012_fall	6	2012_fall_9	15
seasonal	2012	2_fall	2012_fall	6	2012_fall_9	18
seasonal	2012	2_fall	2012_fall	6	2012_fall_10	14
seasonal	2012	2_fall	2012_fall	6	2012_fall_10	13
seasonal	2012	2_fall	2012_fall	6	2012_fall_10	12
seasonal	2012	2_fall	2012_fall	6	2012_fall_10	11
seasonal	2012	2_fall	2012_fall	6	2012_fall_10	9
seasonal	2012	2_fall	2012_fall	6	2012_fall_10	23
seasonal	2012	2_fall	2012_fall	6	2012_fall_10	15
seasonal	2012	2_fall	2012_fall	6	2012_fall_10	14
seasonal	2012	2_fall	2012_fall	6	2012_fall_10	18
seasonal	2012	2_fall	2012_fall	6	2012_fall_10	17
seasonal	2013	1_spring	2013_spr	7	2013_spr_1	21
seasonal	2013	1_spring	2013_spr	7	2013_spr_1	24
seasonal	2013	1_spring	2013_spr	7	2013_spr_1	25
seasonal	2013	1_spring	2013_spr	7	2013_spr_1	18
seasonal	2013	1_spring	2013_spr	7	2013_spr_1	23
seasonal	2013	1_spring	2013_spr	7	2013_spr_1	24
seasonal	2013	1_spring	2013_spr	7	2013_spr_1	22
seasonal	2013	1_spring	2013_spr	7	2013_spr_1	24
seasonal	2013	1_spring	2013_spr	7	2013_spr_1	16
seasonal	2013	1_spring	2013_spr	7	2013_spr_1	12
seasonal	2013	1_spring	2013_spr	7	2013_spr_2	21
seasonal	2013	1_spring	2013_spr	7	2013_spr_2	26
seasonal	2013	1_spring	2013_spr	7	2013_spr_2	22
seasonal	2013	1_spring	2013_spr	7	2013_spr_2	28
seasonal	2013	1_spring	2013_spr	7	2013_spr_2	26
seasonal	2013	1_spring	2013_spr	7	2013_spr_2	26
seasonal	2013	1_spring	2013_spr	7	2013_spr_2	25
seasonal	2013	1_spring	2013_spr	7	2013_spr_2	22
seasonal	2013	1_spring	2013_spr	7	2013_spr_2	30
seasonal	2013	1_spring	2013_spr	7	2013_spr_2	15
seasonal	2013	1_spring	2013_spr	7	2013_spr_3	21
seasonal	2013	1_spring	2013_spr	7	2013_spr_3	19
seasonal	2013	1_spring	2013_spr	7	2013_spr_3	23
seasonal	2013	1_spring	2013_spr	7	2013_spr_3	25
seasonal	2013	1_spring	2013_spr	7	2013_spr_3	26
seasonal	2013	1_spring	2013_spr	7	2013_spr_3	25
seasonal	2013	1_spring	2013_spr	7	2013_spr_3	22
seasonal	2013	1_spring	2013_spr	7	2013_spr_3	22
seasonal	2013	1_spring	2013_spr	7	2013_spr_3	25
seasonal	2013	1_spring	2013_spr	7	2013_spr_3	27
seasonal	2013	1_spring	2013_spr	7	2013_spr_4	13
seasonal	2013	1_spring	2013_spr	7	2013_spr_4	22
seasonal	2013	1_spring	2013_spr	7	2013_spr_4	20
seasonal	2013	1_spring	2013_spr	7	2013_spr_4	21
seasonal	2013	1_spring	2013_spr	7	2013_spr_4	9
seasonal	2013	1_spring	2013_spr	7	2013_spr_4	17
seasonal	2013	1_spring	2013_spr	7	2013_spr_4	13
seasonal	2013	1_spring	2013_spr	7	2013_spr_4	23
seasonal	2013	1_spring	2013_spr	7	2013_spr_4	21
seasonal	2013	1_spring	2013_spr	7	2013_spr_4	14
seasonal	2013	1_spring	2013_spr	7	2013_spr_5	25
seasonal	2013	1_spring	2013_spr	7	2013_spr_5	26
seasonal	2013	1_spring	2013_spr	7	2013_spr_5	30
seasonal	2013	1_spring	2013_spr	7	2013_spr_5	31
seasonal	2013	1_spring	2013_spr	7	2013_spr_5	27
seasonal	2013	1_spring	2013_spr	7	2013_spr_5	17
seasonal	2013	1_spring	2013_spr	7	2013_spr_5	13
seasonal	2013	1_spring	2013_spr	7	2013_spr_5	12
seasonal	2013	1_spring	2013_spr	7	2013_spr_5	27
seasonal	2013	1_spring	2013_spr	7	2013_spr_5	28
seasonal	2013	1_spring	2013_spr	7	2013_spr_6	32
seasonal	2013	1_spring	2013_spr	7	2013_spr_6	32
seasonal	2013	1_spring	2013_spr	7	2013_spr_6	29
seasonal	2013	1_spring	2013_spr	7	2013_spr_6	33
seasonal	2013	1_spring	2013_spr	7	2013_spr_6	24
seasonal	2013	1_spring	2013_spr	7	2013_spr_6	37
seasonal	2013	1_spring	2013_spr	7	2013_spr_6	31
seasonal	2013	1_spring	2013_spr	7	2013_spr_6	31
seasonal	2013	1_spring	2013_spr	7	2013_spr_6	26
seasonal	2013	1_spring	2013_spr	7	2013_spr_6	34
seasonal	2013	1_spring	2013_spr	7	2013_spr_7	18
seasonal	2013	1_spring	2013_spr	7	2013_spr_7	21
seasonal	2013	1_spring	2013_spr	7	2013_spr_7	14
seasonal	2013	1_spring	2013_spr	7	2013_spr_7	25
seasonal	2013	1_spring	2013_spr	7	2013_spr_7	22
seasonal	2013	1_spring	2013_spr	7	2013_spr_7	25
seasonal	2013	1_spring	2013_spr	7	2013_spr_7	24
seasonal	2013	1_spring	2013_spr	7	2013_spr_7	15
seasonal	2013	1_spring	2013_spr	7	2013_spr_7	25
seasonal	2013	1_spring	2013_spr	7	2013_spr_7	17
seasonal	2013	1_spring	2013_spr	7	2013_spr_8	27
seasonal	2013	1_spring	2013_spr	7	2013_spr_8	21
seasonal	2013	1_spring	2013_spr	7	2013_spr_8	15
seasonal	2013	1_spring	2013_spr	7	2013_spr_8	21
seasonal	2013	1_spring	2013_spr	7	2013_spr_8	23
seasonal	2013	1_spring	2013_spr	7	2013_spr_8	17
seasonal	2013	1_spring	2013_spr	7	2013_spr_8	19
seasonal	2013	1_spring	2013_spr	7	2013_spr_8	15
seasonal	2013	1_spring	2013_spr	7	2013_spr_8	26
seasonal	2013	1_spring	2013_spr	7	2013_spr_8	13
seasonal	2013	1_spring	2013_spr	7	2013_spr_9	23
seasonal	2013	1_spring	2013_spr	7	2013_spr_9	20
seasonal	2013	1_spring	2013_spr	7	2013_spr_9	19
seasonal	2013	1_spring	2013_spr	7	2013_spr_9	26
seasonal	2013	1_spring	2013_spr	7	2013_spr_9	29
seasonal	2013	1_spring	2013_spr	7	2013_spr_9	25
seasonal	2013	1_spring	2013_spr	7	2013_spr_9	21
seasonal	2013	1_spring	2013_spr	7	2013_spr_9	31
seasonal	2013	1_spring	2013_spr	7	2013_spr_9	28
seasonal	2013	1_spring	2013_spr	7	2013_spr_9	24
seasonal	2013	1_spring	2013_spr	7	2013_spr_10	28
seasonal	2013	1_spring	2013_spr	7	2013_spr_10	26
seasonal	2013	1_spring	2013_spr	7	2013_spr_10	30
seasonal	2013	1_spring	2013_spr	7	2013_spr_10	23
seasonal	2013	1_spring	2013_spr	7	2013_spr_10	33
seasonal	2013	1_spring	2013_spr	7	2013_spr_10	23
seasonal	2013	1_spring	2013_spr	7	2013_spr_10	26
seasonal	2013	1_spring	2013_spr	7	2013_spr_10	23
seasonal	2013	1_spring	2013_spr	7	2013_spr_10	11
seasonal	2013	1_spring	2013_spr	7	2013_spr_10	14
seasonal	2013	2_fall	2013_fall	8	2013_fall_1	17
seasonal	2013	2_fall	2013_fall	8	2013_fall_1	16
seasonal	2013	2_fall	2013_fall	8	2013_fall_1	10
seasonal	2013	2_fall	2013_fall	8	2013_fall_1	16
seasonal	2013	2_fall	2013_fall	8	2013_fall_1	18
seasonal	2013	2_fall	2013_fall	8	2013_fall_1	10
seasonal	2013	2_fall	2013_fall	8	2013_fall_1	14
seasonal	2013	2_fall	2013_fall	8	2013_fall_1	10
seasonal	2013	2_fall	2013_fall	8	2013_fall_1	12
seasonal	2013	2_fall	2013_fall	8	2013_fall_2	19
seasonal	2013	2_fall	2013_fall	8	2013_fall_2	19
seasonal	2013	2_fall	2013_fall	8	2013_fall_2	11
seasonal	2013	2_fall	2013_fall	8	2013_fall_2	16
seasonal	2013	2_fall	2013_fall	8	2013_fall_2	14
seasonal	2013	2_fall	2013_fall	8	2013_fall_2	25
seasonal	2013	2_fall	2013_fall	8	2013_fall_2	28
seasonal	2013	2_fall	2013_fall	8	2013_fall_2	17
seasonal	2013	2_fall	2013_fall	8	2013_fall_2	24
seasonal	2013	2_fall	2013_fall	8	2013_fall_2	18
seasonal	2013	2_fall	2013_fall	8	2013_fall_3	22
seasonal	2013	2_fall	2013_fall	8	2013_fall_3	16
seasonal	2013	2_fall	2013_fall	8	2013_fall_3	24
seasonal	2013	2_fall	2013_fall	8	2013_fall_3	15
seasonal	2013	2_fall	2013_fall	8	2013_fall_3	14
seasonal	2013	2_fall	2013_fall	8	2013_fall_3	15
seasonal	2013	2_fall	2013_fall	8	2013_fall_3	12
seasonal	2013	2_fall	2013_fall	8	2013_fall_3	13
seasonal	2013	2_fall	2013_fall	8	2013_fall_3	15
seasonal	2013	2_fall	2013_fall	8	2013_fall_3	15
seasonal	2013	2_fall	2013_fall	8	2013_fall_4	16
seasonal	2013	2_fall	2013_fall	8	2013_fall_4	15
seasonal	2013	2_fall	2013_fall	8	2013_fall_4	11
seasonal	2013	2_fall	2013_fall	8	2013_fall_4	16
seasonal	2013	2_fall	2013_fall	8	2013_fall_4	9
seasonal	2013	2_fall	2013_fall	8	2013_fall_4	26
seasonal	2013	2_fall	2013_fall	8	2013_fall_4	15
seasonal	2013	2_fall	2013_fall	8	2013_fall_4	24
seasonal	2013	2_fall	2013_fall	8	2013_fall_4	9
seasonal	2013	2_fall	2013_fall	8	2013_fall_4	15
seasonal	2013	2_fall	2013_fall	8	2013_fall_5	13
seasonal	2013	2_fall	2013_fall	8	2013_fall_5	15
seasonal	2013	2_fall	2013_fall	8	2013_fall_5	11
seasonal	2013	2_fall	2013_fall	8	2013_fall_5	13
seasonal	2013	2_fall	2013_fall	8	2013_fall_5	16
seasonal	2013	2_fall	2013_fall	8	2013_fall_5	12
seasonal	2013	2_fall	2013_fall	8	2013_fall_5	18
seasonal	2013	2_fall	2013_fall	8	2013_fall_5	15
seasonal	2013	2_fall	2013_fall	8	2013_fall_5	11
seasonal	2013	2_fall	2013_fall	8	2013_fall_5	19
seasonal	2013	2_fall	2013_fall	8	2013_fall_6	13
seasonal	2013	2_fall	2013_fall	8	2013_fall_6	18
seasonal	2013	2_fall	2013_fall	8	2013_fall_6	14
seasonal	2013	2_fall	2013_fall	8	2013_fall_6	14
seasonal	2013	2_fall	2013_fall	8	2013_fall_6	12
seasonal	2013	2_fall	2013_fall	8	2013_fall_6	14
seasonal	2013	2_fall	2013_fall	8	2013_fall_6	8
seasonal	2013	2_fall	2013_fall	8	2013_fall_6	17
seasonal	2013	2_fall	2013_fall	8	2013_fall_6	21
seasonal	2013	2_fall	2013_fall	8	2013_fall_6	9
seasonal	2013	2_fall	2013_fall	8	2013_fall_7	19
seasonal	2013	2_fall	2013_fall	8	2013_fall_7	11
seasonal	2013	2_fall	2013_fall	8	2013_fall_7	19
seasonal	2013	2_fall	2013_fall	8	2013_fall_7	12
seasonal	2013	2_fall	2013_fall	8	2013_fall_7	14
seasonal	2013	2_fall	2013_fall	8	2013_fall_7	14
seasonal	2013	2_fall	2013_fall	8	2013_fall_7	9
seasonal	2013	2_fall	2013_fall	8	2013_fall_7	14
seasonal	2013	2_fall	2013_fall	8	2013_fall_7	10
seasonal	2013	2_fall	2013_fall	8	2013_fall_7	15
seasonal	2013	2_fall	2013_fall	8	2013_fall_8	20
seasonal	2013	2_fall	2013_fall	8	2013_fall_8	19
seasonal	2013	2_fall	2013_fall	8	2013_fall_8	23
seasonal	2013	2_fall	2013_fall	8	2013_fall_8	19
seasonal	2013	2_fall	2013_fall	8	2013_fall_8	14
seasonal	2013	2_fall	2013_fall	8	2013_fall_8	19
seasonal	2013	2_fall	2013_fall	8	2013_fall_8	24
seasonal	2013	2_fall	2013_fall	8	2013_fall_8	17
seasonal	2013	2_fall	2013_fall	8	2013_fall_8	14
seasonal	2013	2_fall	2013_fall	8	2013_fall_8	19
seasonal	2013	2_fall	2013_fall	8	2013_fall_9	23
seasonal	2013	2_fall	2013_fall	8	2013_fall_9	15
seasonal	2013	2_fall	2013_fall	8	2013_fall_9	22
seasonal	2013	2_fall	2013_fall	8	2013_fall_9	10
seasonal	2013	2_fall	2013_fall	8	2013_fall_9	19
seasonal	2013	2_fall	2013_fall	8	2013_fall_9	11
seasonal	2013	2_fall	2013_fall	8	2013_fall_9	16
seasonal	2013	2_fall	2013_fall	8	2013_fall_9	14
seasonal	2013	2_fall	2013_fall	8	2013_fall_9	16
seasonal	2013	2_fall	2013_fall	8	2013_fall_9	17
seasonal	2013	2_fall	2013_fall	8	2013_fall_10	18
seasonal	2013	2_fall	2013_fall	8	2013_fall_10	21
seasonal	2013	2_fall	2013_fall	8	2013_fall_10	12
seasonal	2013	2_fall	2013_fall	8	2013_fall_10	20
seasonal	2013	2_fall	2013_fall	8	2013_fall_10	19
seasonal	2013	2_fall	2013_fall	8	2013_fall_10	16
seasonal	2013	2_fall	2013_fall	8	2013_fall_10	15
seasonal	2013	2_fall	2013_fall	8	2013_fall_10	18
seasonal	2013	2_fall	2013_fall	8	2013_fall_10	22
seasonal	2013	2_fall	2013_fall	8	2013_fall_10	6
seasonal	2014	1_spring	2014_spr	9	2014_spr_1	31
seasonal	2014	1_spring	2014_spr	9	2014_spr_1	18
seasonal	2014	1_spring	2014_spr	9	2014_spr_1	21
seasonal	2014	1_spring	2014_spr	9	2014_spr_1	27
seasonal	2014	1_spring	2014_spr	9	2014_spr_1	21
seasonal	2014	1_spring	2014_spr	9	2014_spr_2	25
seasonal	2014	1_spring	2014_spr	9	2014_spr_2	30
seasonal	2014	1_spring	2014_spr	9	2014_spr_2	26
seasonal	2014	1_spring	2014_spr	9	2014_spr_2	36
seasonal	2014	1_spring	2014_spr	9	2014_spr_2	27
seasonal	2014	1_spring	2014_spr	9	2014_spr_3	31
seasonal	2014	1_spring	2014_spr	9	2014_spr_3	19
seasonal	2014	1_spring	2014_spr	9	2014_spr_3	30
seasonal	2014	1_spring	2014_spr	9	2014_spr_3	31
seasonal	2014	1_spring	2014_spr	9	2014_spr_3	17
seasonal	2014	1_spring	2014_spr	9	2014_spr_4	14
seasonal	2014	1_spring	2014_spr	9	2014_spr_4	21
seasonal	2014	1_spring	2014_spr	9	2014_spr_4	19
seasonal	2014	1_spring	2014_spr	9	2014_spr_4	21
seasonal	2014	1_spring	2014_spr	9	2014_spr_4	23
seasonal	2014	1_spring	2014_spr	9	2014_spr_5	16
seasonal	2014	1_spring	2014_spr	9	2014_spr_5	30
seasonal	2014	1_spring	2014_spr	9	2014_spr_5	16
seasonal	2014	1_spring	2014_spr	9	2014_spr_5	21
seasonal	2014	1_spring	2014_spr	9	2014_spr_5	25
seasonal	2014	1_spring	2014_spr	9	2014_spr_6	16
seasonal	2014	1_spring	2014_spr	9	2014_spr_6	19
seasonal	2014	1_spring	2014_spr	9	2014_spr_6	24
seasonal	2014	1_spring	2014_spr	9	2014_spr_6	20
seasonal	2014	1_spring	2014_spr	9	2014_spr_6	18
seasonal	2014	1_spring	2014_spr	9	2014_spr_7	12
seasonal	2014	1_spring	2014_spr	9	2014_spr_7	14
seasonal	2014	1_spring	2014_spr	9	2014_spr_7	15
seasonal	2014	1_spring	2014_spr	9	2014_spr_7	14
seasonal	2014	1_spring	2014_spr	9	2014_spr_7	19
seasonal	2014	1_spring	2014_spr	9	2014_spr_8	13
seasonal	2014	1_spring	2014_spr	9	2014_spr_8	20
seasonal	2014	1_spring	2014_spr	9	2014_spr_8	15
seasonal	2014	1_spring	2014_spr	9	2014_spr_8	14
seasonal	2014	1_spring	2014_spr	9	2014_spr_8	25
seasonal	2014	1_spring	2014_spr	9	2014_spr_9	31
seasonal	2014	1_spring	2014_spr	9	2014_spr_9	32
seasonal	2014	1_spring	2014_spr	9	2014_spr_9	25
seasonal	2014	1_spring	2014_spr	9	2014_spr_9	20
seasonal	2014	1_spring	2014_spr	9	2014_spr_9	25
seasonal	2014	1_spring	2014_spr	9	2014_spr_10	29
seasonal	2014	1_spring	2014_spr	9	2014_spr_10	21
seasonal	2014	1_spring	2014_spr	9	2014_spr_10	32
seasonal	2014	1_spring	2014_spr	9	2014_spr_10	29
seasonal	2014	1_spring	2014_spr	9	2014_spr_10	28
seasonal	2014	1_spring	2014_spr	9	2014_spr_11	19
seasonal	2014	1_spring	2014_spr	9	2014_spr_11	15
seasonal	2014	1_spring	2014_spr	9	2014_spr_11	23
seasonal	2014	1_spring	2014_spr	9	2014_spr_11	11
seasonal	2014	1_spring	2014_spr	9	2014_spr_11	17
seasonal	2014	1_spring	2014_spr	9	2014_spr_12	17
seasonal	2014	1_spring	2014_spr	9	2014_spr_12	28
seasonal	2014	1_spring	2014_spr	9	2014_spr_12	19
seasonal	2014	1_spring	2014_spr	9	2014_spr_12	31
seasonal	2014	1_spring	2014_spr	9	2014_spr_12	19
seasonal	2014	1_spring	2014_spr	9	2014_spr_13	29
seasonal	2014	1_spring	2014_spr	9	2014_spr_13	29
seasonal	2014	1_spring	2014_spr	9	2014_spr_13	29
seasonal	2014	1_spring	2014_spr	9	2014_spr_13	19
seasonal	2014	1_spring	2014_spr	9	2014_spr_13	15
seasonal	2014	1_spring	2014_spr	9	2014_spr_14	23
seasonal	2014	1_spring	2014_spr	9	2014_spr_14	22
seasonal	2014	1_spring	2014_spr	9	2014_spr_14	24
seasonal	2014	1_spring	2014_spr	9	2014_spr_14	28
seasonal	2014	1_spring	2014_spr	9	2014_spr_14	13
seasonal	2014	1_spring	2014_spr	9	2014_spr_15	21
seasonal	2014	1_spring	2014_spr	9	2014_spr_15	25
seasonal	2014	1_spring	2014_spr	9	2014_spr_15	30
seasonal	2014	1_spring	2014_spr	9	2014_spr_15	23
seasonal	2014	1_spring	2014_spr	9	2014_spr_15	26
seasonal	2014	1_spring	2014_spr	9	2014_spr_16	19
seasonal	2014	1_spring	2014_spr	9	2014_spr_16	20
seasonal	2014	1_spring	2014_spr	9	2014_spr_16	20
seasonal	2014	1_spring	2014_spr	9	2014_spr_16	24
seasonal	2014	1_spring	2014_spr	9	2014_spr_16	17
seasonal	2014	1_spring	2014_spr	9	2014_spr_17	18
seasonal	2014	1_spring	2014_spr	9	2014_spr_17	23
seasonal	2014	1_spring	2014_spr	9	2014_spr_17	27
seasonal	2014	1_spring	2014_spr	9	2014_spr_17	33
seasonal	2014	1_spring	2014_spr	9	2014_spr_17	17
seasonal	2014	1_spring	2014_spr	9	2014_spr_18	22
seasonal	2014	1_spring	2014_spr	9	2014_spr_18	19
seasonal	2014	1_spring	2014_spr	9	2014_spr_18	26
seasonal	2014	1_spring	2014_spr	9	2014_spr_18	20
seasonal	2014	1_spring	2014_spr	9	2014_spr_18	14
seasonal	2014	1_spring	2014_spr	9	2014_spr_19	26
seasonal	2014	1_spring	2014_spr	9	2014_spr_19	23
seasonal	2014	1_spring	2014_spr	9	2014_spr_19	26
seasonal	2014	1_spring	2014_spr	9	2014_spr_19	25
seasonal	2014	1_spring	2014_spr	9	2014_spr_19	23
seasonal	2014	1_spring	2014_spr	9	2014_spr_20	21
seasonal	2014	1_spring	2014_spr	9	2014_spr_20	28
seasonal	2014	1_spring	2014_spr	9	2014_spr_20	18
seasonal	2014	1_spring	2014_spr	9	2014_spr_20	25
seasonal	2014	1_spring	2014_spr	9	2014_spr_20	31
seasonal	2014	2_fall	2014_fall	10	2014_fall_1	21
seasonal	2014	2_fall	2014_fall	10	2014_fall_1	29
seasonal	2014	2_fall	2014_fall	10	2014_fall_1	20
seasonal	2014	2_fall	2014_fall	10	2014_fall_1	27
seasonal	2014	2_fall	2014_fall	10	2014_fall_1	27
seasonal	2014	2_fall	2014_fall	10	2014_fall_2	20
seasonal	2014	2_fall	2014_fall	10	2014_fall_2	21
seasonal	2014	2_fall	2014_fall	10	2014_fall_2	24
seasonal	2014	2_fall	2014_fall	10	2014_fall_2	24
seasonal	2014	2_fall	2014_fall	10	2014_fall_2	13
seasonal	2014	2_fall	2014_fall	10	2014_fall_3	24
seasonal	2014	2_fall	2014_fall	10	2014_fall_3	25
seasonal	2014	2_fall	2014_fall	10	2014_fall_3	25
seasonal	2014	2_fall	2014_fall	10	2014_fall_3	27
seasonal	2014	2_fall	2014_fall	10	2014_fall_3	23
seasonal	2014	2_fall	2014_fall	10	2014_fall_4	29
seasonal	2014	2_fall	2014_fall	10	2014_fall_4	23
seasonal	2014	2_fall	2014_fall	10	2014_fall_4	21
seasonal	2014	2_fall	2014_fall	10	2014_fall_4	25
seasonal	2014	2_fall	2014_fall	10	2014_fall_4	18
seasonal	2014	2_fall	2014_fall	10	2014_fall_5	19
seasonal	2014	2_fall	2014_fall	10	2014_fall_5	17
seasonal	2014	2_fall	2014_fall	10	2014_fall_5	23
seasonal	2014	2_fall	2014_fall	10	2014_fall_5	26
seasonal	2014	2_fall	2014_fall	10	2014_fall_5	21
seasonal	2014	2_fall	2014_fall	10	2014_fall_6	15
seasonal	2014	2_fall	2014_fall	10	2014_fall_6	21
seasonal	2014	2_fall	2014_fall	10	2014_fall_6	20
seasonal	2014	2_fall	2014_fall	10	2014_fall_6	20
seasonal	2014	2_fall	2014_fall	10	2014_fall_6	21
seasonal	2014	2_fall	2014_fall	10	2014_fall_7	26
seasonal	2014	2_fall	2014_fall	10	2014_fall_7	19
seasonal	2014	2_fall	2014_fall	10	2014_fall_7	27
seasonal	2014	2_fall	2014_fall	10	2014_fall_7	24
seasonal	2014	2_fall	2014_fall	10	2014_fall_7	26
seasonal	2014	2_fall	2014_fall	10	2014_fall_8	31
seasonal	2014	2_fall	2014_fall	10	2014_fall_8	28
seasonal	2014	2_fall	2014_fall	10	2014_fall_8	5
seasonal	2014	2_fall	2014_fall	10	2014_fall_8	21
seasonal	2014	2_fall	2014_fall	10	2014_fall_8	28
seasonal	2014	2_fall	2014_fall	10	2014_fall_9	17
seasonal	2014	2_fall	2014_fall	10	2014_fall_9	22
seasonal	2014	2_fall	2014_fall	10	2014_fall_9	16
seasonal	2014	2_fall	2014_fall	10	2014_fall_9	27
seasonal	2014	2_fall	2014_fall	10	2014_fall_9	19
seasonal	2014	2_fall	2014_fall	10	2014_fall_10	19
seasonal	2014	2_fall	2014_fall	10	2014_fall_10	19
seasonal	2014	2_fall	2014_fall	10	2014_fall_10	28
seasonal	2014	2_fall	2014_fall	10	2014_fall_10	21
seasonal	2014	2_fall	2014_fall	10	2014_fall_10	21
seasonal	2014	2_fall	2014_fall	10	2014_fall_11	26
seasonal	2014	2_fall	2014_fall	10	2014_fall_11	23
seasonal	2014	2_fall	2014_fall	10	2014_fall_11	19
seasonal	2014	2_fall	2014_fall	10	2014_fall_11	27
seasonal	2014	2_fall	2014_fall	10	2014_fall_11	26
seasonal	2014	2_fall	2014_fall	10	2014_fall_12	21
seasonal	2014	2_fall	2014_fall	10	2014_fall_12	15
seasonal	2014	2_fall	2014_fall	10	2014_fall_12	20
seasonal	2014	2_fall	2014_fall	10	2014_fall_12	23
seasonal	2014	2_fall	2014_fall	10	2014_fall_12	19
seasonal	2014	2_fall	2014_fall	10	2014_fall_13	17
seasonal	2014	2_fall	2014_fall	10	2014_fall_13	17
seasonal	2014	2_fall	2014_fall	10	2014_fall_13	14
seasonal	2014	2_fall	2014_fall	10	2014_fall_13	15
seasonal	2014	2_fall	2014_fall	10	2014_fall_13	13
seasonal	2014	2_fall	2014_fall	10	2014_fall_14	14
seasonal	2014	2_fall	2014_fall	10	2014_fall_14	14
seasonal	2014	2_fall	2014_fall	10	2014_fall_14	18
seasonal	2014	2_fall	2014_fall	10	2014_fall_14	20
seasonal	2014	2_fall	2014_fall	10	2014_fall_14	23
seasonal	2014	2_fall	2014_fall	10	2014_fall_15	23
seasonal	2014	2_fall	2014_fall	10	2014_fall_15	27
seasonal	2014	2_fall	2014_fall	10	2014_fall_15	15
seasonal	2014	2_fall	2014_fall	10	2014_fall_15	12
seasonal	2014	2_fall	2014_fall	10	2014_fall_15	14
seasonal	2014	2_fall	2014_fall	10	2014_fall_16	23
seasonal	2014	2_fall	2014_fall	10	2014_fall_16	18
seasonal	2014	2_fall	2014_fall	10	2014_fall_16	28
seasonal	2014	2_fall	2014_fall	10	2014_fall_16	21
seasonal	2014	2_fall	2014_fall	10	2014_fall_16	25
seasonal	2014	2_fall	2014_fall	10	2014_fall_17	20
seasonal	2014	2_fall	2014_fall	10	2014_fall_17	27
seasonal	2014	2_fall	2014_fall	10	2014_fall_17	20
seasonal	2014	2_fall	2014_fall	10	2014_fall_17	22
seasonal	2014	2_fall	2014_fall	10	2014_fall_17	17
seasonal	2014	2_fall	2014_fall	10	2014_fall_18	14
seasonal	2014	2_fall	2014_fall	10	2014_fall_18	32
seasonal	2014	2_fall	2014_fall	10	2014_fall_18	18
seasonal	2014	2_fall	2014_fall	10	2014_fall_18	18
seasonal	2014	2_fall	2014_fall	10	2014_fall_18	18
seasonal	2014	2_fall	2014_fall	10	2014_fall_19	33
seasonal	2014	2_fall	2014_fall	10	2014_fall_19	24
seasonal	2014	2_fall	2014_fall	10	2014_fall_19	30
seasonal	2014	2_fall	2014_fall	10	2014_fall_19	27
seasonal	2014	2_fall	2014_fall	10	2014_fall_19	11
seasonal	2014	2_fall	2014_fall	10	2014_fall_20	34
seasonal	2014	2_fall	2014_fall	10	2014_fall_20	38
seasonal	2014	2_fall	2014_fall	10	2014_fall_20	29
seasonal	2014	2_fall	2014_fall	10	2014_fall_20	25
seasonal	2014	2_fall	2014_fall	10	2014_fall_20	35
seasonal	2015	1_spring	2015_spr	11	2015_spr_1	35
seasonal	2015	1_spring	2015_spr	11	2015_spr_1	28
seasonal	2015	1_spring	2015_spr	11	2015_spr_1	33
seasonal	2015	1_spring	2015_spr	11	2015_spr_1	30
seasonal	2015	1_spring	2015_spr	11	2015_spr_1	32
seasonal	2015	1_spring	2015_spr	11	2015_spr_2	35
seasonal	2015	1_spring	2015_spr	11	2015_spr_2	19
seasonal	2015	1_spring	2015_spr	11	2015_spr_2	27
seasonal	2015	1_spring	2015_spr	11	2015_spr_2	23
seasonal	2015	1_spring	2015_spr	11	2015_spr_2	18
seasonal	2015	1_spring	2015_spr	11	2015_spr_3	31
seasonal	2015	1_spring	2015_spr	11	2015_spr_3	29
seasonal	2015	1_spring	2015_spr	11	2015_spr_3	32
seasonal	2015	1_spring	2015_spr	11	2015_spr_3	29
seasonal	2015	1_spring	2015_spr	11	2015_spr_3	27
seasonal	2015	1_spring	2015_spr	11	2015_spr_4	30
seasonal	2015	1_spring	2015_spr	11	2015_spr_4	32
seasonal	2015	1_spring	2015_spr	11	2015_spr_4	31
seasonal	2015	1_spring	2015_spr	11	2015_spr_4	28
seasonal	2015	1_spring	2015_spr	11	2015_spr_4	31
seasonal	2015	1_spring	2015_spr	11	2015_spr_5	32
seasonal	2015	1_spring	2015_spr	11	2015_spr_5	33
seasonal	2015	1_spring	2015_spr	11	2015_spr_5	19
seasonal	2015	1_spring	2015_spr	11	2015_spr_5	29
seasonal	2015	1_spring	2015_spr	11	2015_spr_5	38
seasonal	2015	1_spring	2015_spr	11	2015_spr_6	35
seasonal	2015	1_spring	2015_spr	11	2015_spr_6	29
seasonal	2015	1_spring	2015_spr	11	2015_spr_6	37
seasonal	2015	1_spring	2015_spr	11	2015_spr_6	37
seasonal	2015	1_spring	2015_spr	11	2015_spr_6	35
seasonal	2015	1_spring	2015_spr	11	2015_spr_7	27
seasonal	2015	1_spring	2015_spr	11	2015_spr_7	34
seasonal	2015	1_spring	2015_spr	11	2015_spr_7	29
seasonal	2015	1_spring	2015_spr	11	2015_spr_7	28
seasonal	2015	1_spring	2015_spr	11	2015_spr_7	29
seasonal	2015	1_spring	2015_spr	11	2015_spr_8	39
seasonal	2015	1_spring	2015_spr	11	2015_spr_8	33
seasonal	2015	1_spring	2015_spr	11	2015_spr_8	31
seasonal	2015	1_spring	2015_spr	11	2015_spr_8	33
seasonal	2015	1_spring	2015_spr	11	2015_spr_8	39
seasonal	2015	1_spring	2015_spr	11	2015_spr_9	22
seasonal	2015	1_spring	2015_spr	11	2015_spr_9	29
seasonal	2015	1_spring	2015_spr	11	2015_spr_9	24
seasonal	2015	1_spring	2015_spr	11	2015_spr_9	29
seasonal	2015	1_spring	2015_spr	11	2015_spr_9	31
seasonal	2015	1_spring	2015_spr	11	2015_spr_10	37
seasonal	2015	1_spring	2015_spr	11	2015_spr_10	35
seasonal	2015	1_spring	2015_spr	11	2015_spr_10	36
seasonal	2015	1_spring	2015_spr	11	2015_spr_10	27
seasonal	2015	1_spring	2015_spr	11	2015_spr_10	38
seasonal	2015	1_spring	2015_spr	11	2015_spr_11	32
seasonal	2015	1_spring	2015_spr	11	2015_spr_11	38
seasonal	2015	1_spring	2015_spr	11	2015_spr_11	36
seasonal	2015	1_spring	2015_spr	11	2015_spr_11	40
seasonal	2015	1_spring	2015_spr	11	2015_spr_11	23
seasonal	2015	1_spring	2015_spr	11	2015_spr_12	34
seasonal	2015	1_spring	2015_spr	11	2015_spr_12	39
seasonal	2015	1_spring	2015_spr	11	2015_spr_12	34
seasonal	2015	1_spring	2015_spr	11	2015_spr_12	33
seasonal	2015	1_spring	2015_spr	11	2015_spr_12	36
seasonal	2015	1_spring	2015_spr	11	2015_spr_13	32
seasonal	2015	1_spring	2015_spr	11	2015_spr_13	33
seasonal	2015	1_spring	2015_spr	11	2015_spr_13	34
seasonal	2015	1_spring	2015_spr	11	2015_spr_13	27
seasonal	2015	1_spring	2015_spr	11	2015_spr_13	31
seasonal	2015	1_spring	2015_spr	11	2015_spr_14	25
seasonal	2015	1_spring	2015_spr	11	2015_spr_14	17
seasonal	2015	1_spring	2015_spr	11	2015_spr_14	23
seasonal	2015	1_spring	2015_spr	11	2015_spr_14	14
seasonal	2015	1_spring	2015_spr	11	2015_spr_14	24
seasonal	2015	1_spring	2015_spr	11	2015_spr_15	25
seasonal	2015	1_spring	2015_spr	11	2015_spr_15	26
seasonal	2015	1_spring	2015_spr	11	2015_spr_15	39
seasonal	2015	1_spring	2015_spr	11	2015_spr_15	29
seasonal	2015	1_spring	2015_spr	11	2015_spr_15	36
seasonal	2015	1_spring	2015_spr	11	2015_spr_16	26
seasonal	2015	1_spring	2015_spr	11	2015_spr_16	30
seasonal	2015	1_spring	2015_spr	11	2015_spr_16	18
seasonal	2015	1_spring	2015_spr	11	2015_spr_16	34
seasonal	2015	1_spring	2015_spr	11	2015_spr_16	30
seasonal	2015	1_spring	2015_spr	11	2015_spr_17	39
seasonal	2015	1_spring	2015_spr	11	2015_spr_17	37
seasonal	2015	1_spring	2015_spr	11	2015_spr_17	28
seasonal	2015	1_spring	2015_spr	11	2015_spr_17	29
seasonal	2015	1_spring	2015_spr	11	2015_spr_17	29
seasonal	2015	1_spring	2015_spr	11	2015_spr_18	33
seasonal	2015	1_spring	2015_spr	11	2015_spr_18	32
seasonal	2015	1_spring	2015_spr	11	2015_spr_18	35
seasonal	2015	1_spring	2015_spr	11	2015_spr_18	35
seasonal	2015	1_spring	2015_spr	11	2015_spr_18	28
seasonal	2015	1_spring	2015_spr	11	2015_spr_19	25
seasonal	2015	1_spring	2015_spr	11	2015_spr_19	29
seasonal	2015	1_spring	2015_spr	11	2015_spr_19	32
seasonal	2015	1_spring	2015_spr	11	2015_spr_19	45
seasonal	2015	1_spring	2015_spr	11	2015_spr_19	40
seasonal	2015	1_spring	2015_spr	11	2015_spr_20	39
seasonal	2015	1_spring	2015_spr	11	2015_spr_20	39
seasonal	2015	1_spring	2015_spr	11	2015_spr_20	38
seasonal	2015	1_spring	2015_spr	11	2015_spr_20	22
seasonal	2015	1_spring	2015_spr	11	2015_spr_20	22
seasonal	2015	2_fall	2015_fall	12	2015_fall_1	31
seasonal	2015	2_fall	2015_fall	12	2015_fall_1	18
seasonal	2015	2_fall	2015_fall	12	2015_fall_1	11
seasonal	2015	2_fall	2015_fall	12	2015_fall_1	30
seasonal	2015	2_fall	2015_fall	12	2015_fall_1	14
seasonal	2015	2_fall	2015_fall	12	2015_fall_2	14
seasonal	2015	2_fall	2015_fall	12	2015_fall_2	7
seasonal	2015	2_fall	2015_fall	12	2015_fall_2	13
seasonal	2015	2_fall	2015_fall	12	2015_fall_2	19
seasonal	2015	2_fall	2015_fall	12	2015_fall_2	16
seasonal	2015	2_fall	2015_fall	12	2015_fall_3	20
seasonal	2015	2_fall	2015_fall	12	2015_fall_3	20
seasonal	2015	2_fall	2015_fall	12	2015_fall_3	22
seasonal	2015	2_fall	2015_fall	12	2015_fall_3	24
seasonal	2015	2_fall	2015_fall	12	2015_fall_3	22
seasonal	2015	2_fall	2015_fall	12	2015_fall_4	22
seasonal	2015	2_fall	2015_fall	12	2015_fall_4	19
seasonal	2015	2_fall	2015_fall	12	2015_fall_4	19
seasonal	2015	2_fall	2015_fall	12	2015_fall_4	16
seasonal	2015	2_fall	2015_fall	12	2015_fall_4	15
seasonal	2015	2_fall	2015_fall	12	2015_fall_5	29
seasonal	2015	2_fall	2015_fall	12	2015_fall_5	17
seasonal	2015	2_fall	2015_fall	12	2015_fall_5	20
seasonal	2015	2_fall	2015_fall	12	2015_fall_5	11
seasonal	2015	2_fall	2015_fall	12	2015_fall_5	21
seasonal	2015	2_fall	2015_fall	12	2015_fall_6	14
seasonal	2015	2_fall	2015_fall	12	2015_fall_6	11
seasonal	2015	2_fall	2015_fall	12	2015_fall_6	11
seasonal	2015	2_fall	2015_fall	12	2015_fall_6	12
seasonal	2015	2_fall	2015_fall	12	2015_fall_6	14
seasonal	2015	2_fall	2015_fall	12	2015_fall_7	8
seasonal	2015	2_fall	2015_fall	12	2015_fall_7	19
seasonal	2015	2_fall	2015_fall	12	2015_fall_7	10
seasonal	2015	2_fall	2015_fall	12	2015_fall_7	8
seasonal	2015	2_fall	2015_fall	12	2015_fall_7	17
seasonal	2015	2_fall	2015_fall	12	2015_fall_8	21
seasonal	2015	2_fall	2015_fall	12	2015_fall_8	19
seasonal	2015	2_fall	2015_fall	12	2015_fall_8	14
seasonal	2015	2_fall	2015_fall	12	2015_fall_8	12
seasonal	2015	2_fall	2015_fall	12	2015_fall_8	9
seasonal	2015	2_fall	2015_fall	12	2015_fall_9	26
seasonal	2015	2_fall	2015_fall	12	2015_fall_9	21
seasonal	2015	2_fall	2015_fall	12	2015_fall_9	29
seasonal	2015	2_fall	2015_fall	12	2015_fall_9	23
seasonal	2015	2_fall	2015_fall	12	2015_fall_9	21
seasonal	2015	2_fall	2015_fall	12	2015_fall_10	20
seasonal	2015	2_fall	2015_fall	12	2015_fall_10	20
seasonal	2015	2_fall	2015_fall	12	2015_fall_10	18
seasonal	2015	2_fall	2015_fall	12	2015_fall_10	20
seasonal	2015	2_fall	2015_fall	12	2015_fall_10	24
seasonal	2015	2_fall	2015_fall	12	2015_fall_11	14
seasonal	2015	2_fall	2015_fall	12	2015_fall_11	9
seasonal	2015	2_fall	2015_fall	12	2015_fall_11	8
seasonal	2015	2_fall	2015_fall	12	2015_fall_11	15
seasonal	2015	2_fall	2015_fall	12	2015_fall_11	11
seasonal	2015	2_fall	2015_fall	12	2015_fall_12	17
seasonal	2015	2_fall	2015_fall	12	2015_fall_12	9
seasonal	2015	2_fall	2015_fall	12	2015_fall_12	19
seasonal	2015	2_fall	2015_fall	12	2015_fall_12	11
seasonal	2015	2_fall	2015_fall	12	2015_fall_12	15
seasonal	2015	2_fall	2015_fall	12	2015_fall_13	17
seasonal	2015	2_fall	2015_fall	12	2015_fall_13	15
seasonal	2015	2_fall	2015_fall	12	2015_fall_13	8
seasonal	2015	2_fall	2015_fall	12	2015_fall_13	20
seasonal	2015	2_fall	2015_fall	12	2015_fall_13	23
seasonal	2015	2_fall	2015_fall	12	2015_fall_14	21
seasonal	2015	2_fall	2015_fall	12	2015_fall_14	29
seasonal	2015	2_fall	2015_fall	12	2015_fall_14	26
seasonal	2015	2_fall	2015_fall	12	2015_fall_14	13
seasonal	2015	2_fall	2015_fall	12	2015_fall_14	18
seasonal	2015	2_fall	2015_fall	12	2015_fall_15	27
seasonal	2015	2_fall	2015_fall	12	2015_fall_15	24
seasonal	2015	2_fall	2015_fall	12	2015_fall_15	28
seasonal	2015	2_fall	2015_fall	12	2015_fall_15	28
seasonal	2015	2_fall	2015_fall	12	2015_fall_15	22
seasonal	2015	2_fall	2015_fall	12	2015_fall_16	29
seasonal	2015	2_fall	2015_fall	12	2015_fall_16	31
seasonal	2015	2_fall	2015_fall	12	2015_fall_16	20
seasonal	2015	2_fall	2015_fall	12	2015_fall_16	19
seasonal	2015	2_fall	2015_fall	12	2015_fall_16	30
seasonal	2015	2_fall	2015_fall	12	2015_fall_17	14
seasonal	2015	2_fall	2015_fall	12	2015_fall_17	18
seasonal	2015	2_fall	2015_fall	12	2015_fall_17	28
seasonal	2015	2_fall	2015_fall	12	2015_fall_17	14
seasonal	2015	2_fall	2015_fall	12	2015_fall_17	17
seasonal	2015	2_fall	2015_fall	12	2015_fall_18	33
seasonal	2015	2_fall	2015_fall	12	2015_fall_18	29
seasonal	2015	2_fall	2015_fall	12	2015_fall_18	24
seasonal	2015	2_fall	2015_fall	12	2015_fall_18	28
seasonal	2015	2_fall	2015_fall	12	2015_fall_18	28
seasonal	2015	2_fall	2015_fall	12	2015_fall_19	24
seasonal	2015	2_fall	2015_fall	12	2015_fall_19	17
seasonal	2015	2_fall	2015_fall	12	2015_fall_19	15
seasonal	2015	2_fall	2015_fall	12	2015_fall_19	24
seasonal	2015	2_fall	2015_fall	12	2015_fall_19	21
seasonal	2015	2_fall	2015_fall	12	2015_fall_20	23
seasonal	2015	2_fall	2015_fall	12	2015_fall_20	23
seasonal	2015	2_fall	2015_fall	12	2015_fall_20	15
seasonal	2015	2_fall	2015_fall	12	2015_fall_20	24
seasonal	2015	2_fall	2015_fall	12	2015_fall_20	18
