# Supplementary material for: Drosophila melanogaster pigmentation demonstrates adaptive phenotypic parallelism over multiple spatiotemporal scales
Source: Evol Lett. 2025 Apr 8;9(4):408–20. doi: 10.1093/evlett/qraf008 (PMC12448190; doi:10.1093/evlett/qraf008)
Supplement: qraf008_suppl_Supplementary_Table_S12 [file qraf008_suppl_supplementary_table_s12.xlsx]

## Sheet: S1C_Seasons_Experiment_Pop
Measuring pigmentation scores across seasons in outdoor mesocosms (experimental orchard, Philadelphia PA)
Experiment ran in 2016
Data scored by Skyler Berardi
20 females were scored per mesocosm per timepoint
Scored the most distal 3 tergites according to a rubric (David et al. 1990); summed to get final pigmentation score.
Mesocosm 2 ("S2") was lost due to a zipper failure prior to the final timepoint, so it is excluded from analyses.
	Founder
	(June 30)	Rep 1		Fly 1	Fly 2	Fly 3	Fly 4	Fly 5	Fly 6	Fly 7	Fly 8	Fly 9	Fly 10	Fly 11	Fly 12	Fly 13	Fly 14	Fly 15	Fly 16	Fly 17	Fly 18	Fly 19	Fly 20	AVERAGES		Timepoint	Means
			Tergite 5	2	2	3	2	2	2	2	2	3	3	3	2	3	2	2	3	3	2	3	2			Founder (June 30)	12.025
			Tergite 6	2	5	6	3	4	2	4	4	6	6	6	7	6	4	5	6	7	7	3	6			Mid Season (Aug. 5)	12.5556
			Tergite 7	0	5	4	0	3	3	3	2	4	4	5	6	3	4	3	3	3	5	4	2			Late Season (Oct. 5)	8.94444
			Sum	4	12	13	5	9	7	9	8	13	13	14	15	12	10	10	12	13	14	10	10	10.65
		Rep 2		Fly 1	Fly 2	Fly 3	Fly 4	Fly 5	Fly 6	Fly 7	Fly 8	Fly 9	Fly 10	Fly 11	Fly 12	Fly 13	Fly 14	Fly 15	Fly 16	Fly 17	Fly 18	Fly 19	Fly 20
			Tergite 5	2	2	3	2	2	2	2	2	2	2	3	2	2	3	2	2	2	3	3	2
			Tergite 6	7	6	7	5	4	5	7	4	6	3	6	5	5	6	4	7	6	5	6	6
			Tergite 7	5	4	3	5	4	5	4	2	4	3	3	3	5	4	3	6	3	4	3	5
			Sum	14	12	13	12	10	12	13	8	12	8	12	10	12	13	9	15	11	12	12	13	11.65
		Rep 3		Fly 1	Fly 2	Fly 3	Fly 4	Fly 5	Fly 6	Fly 7	Fly 8	Fly 9	Fly 10	Fly 11	Fly 12	Fly 13	Fly 14	Fly 15	Fly 16	Fly 17	Fly 18	Fly 19	Fly 20
			Tergite 5	3	3	2	3	3	3	2	3	2	3	3	3	3	3	3	3	3	3	2	3
			Tergite 6	7	7	4	5	6	4	5	7	5	6	7	7	6	8	6	9	6	8	6	7
			Tergite 7	3	5	1	4	4	4	1	5	5	5	5	4	1	4	4	5	2	8	3	4
			Sum	13	15	7	12	13	11	8	15	12	14	15	14	10	15	13	17	11	19	11	14	12.95
		Rep 4		Fly 1	Fly 2	Fly 3	Fly 4	Fly 5	Fly 6	Fly 7	Fly 8	Fly 9	Fly 10	Fly 11	Fly 12	Fly 13	Fly 14	Fly 15	Fly 16	Fly 17	Fly 18	Fly 19	Fly 20
			Tergite 5	2	2	2	3	3	3	3	2	3	3	3	3	3	3	2	3	3	3	2	3
			Tergite 6	6	6	5	6	6	6	6	6	6	5	6	8	6	7	6	7	7	6	8	6
			Tergite 7	4	5	5	3	2	5	5	4	4	3	4	6	3	5	4	3	4	3	4	2
			Sum	12	13	12	12	11	14	14	12	13	11	13	17	12	15	12	13	14	12	14	11	12.85
	Mid Season	Mesocosm 1		Fly 1	Fly 2	Fly 3	Fly 4	Fly 5	Fly 6	Fly 7	Fly 8	Fly 9	Fly 10	Fly 11	Fly 12	Fly 13	Fly 14	Fly 15	Fly 16	Fly 17	Fly 18	Fly 19	Fly 20	AVERAGES
	(Aug. 5)	("S1")	Tergite 5	3	3	2	2	3	3	2	3	3	3	3	3	2	3	3	3	2	4	3	3
			Tergite 6	7	7	4	4	5	6	2	3	4	5	5	6	5	5	6	5	3	5	5	6
			Tergite 7	5	4	2	3	3	2	1	1	2	4	2	6	5	3	7	3	2	1	1	5
			Sum	15	14	8	9	11	11	5	7	9	12	10	15	12	11	16	11	7	10	9	14	10.8
		Mesocosm 2		Fly 1	Fly 2	Fly 3	Fly 4	Fly 5	Fly 6	Fly 7	Fly 8	Fly 9	Fly 10	Fly 11	Fly 12	Fly 13	Fly 14	Fly 15	Fly 16	Fly 17	Fly 18	Fly 19	Fly 20
		Did not include	Tergite 5	3	3	3	4	3	2	4	3	3	3	3	3	3	3	4	3	3	3	3	3
		in analyses:	Tergite 6	4	5	4	5	3	2	6	5	6	7	7	8	4	5	5	5	5	6	6	4
		missing fall	Tergite 7	1	1	2	1	0	0	3	2	4	3	2	4	3	1	3	5	3	2	3	1
		timepoint.	Sum	8	9	9	10	6	4	13	10	13	13	12	15	10	9	12	13	11	11	12	8	10.4
		Mesocosm 3		Fly 1	Fly 2	Fly 3	Fly 4	Fly 5	Fly 6	Fly 7	Fly 8	Fly 9	Fly 10	Fly 11	Fly 12	Fly 13	Fly 14	Fly 15	Fly 16	Fly 17	Fly 18	Fly 19	Fly 20
		("S3")	Tergite 5	3	2	3	3	2	3	3	3	3	3	3	2	3	3	3	3	3	2	3	2
			Tergite 6	6	4	6	4	6	5	5	8	7	5	6	3	8	4	3	6	6	6	6	3
			Tergite 7	3	1	3	6	4	2	4	3	7	5	3	2	8	3	4	3	6	6	5	4
			Sum	12	7	12	13	12	10	12	14	17	13	12	7	19	10	10	12	15	14	14	9	12.2
		Mesocosm 4		Fly 1	Fly 2	Fly 3	Fly 4	Fly 5	Fly 6	Fly 7	Fly 8	Fly 9	Fly 10	Fly 11	Fly 12	Fly 13	Fly 14	Fly 15	Fly 16	Fly 17	Fly 18	Fly 19	Fly 20
		("S4")	Tergite 5	3	3	3	3	2	3	3	3	3	2	3	3	3	3	3	3	3	3	3	3
			Tergite 6	5	7	6	5	8	7	5	5	5	5	4	7	4	7	6	7	5	7	5	5
			Tergite 7	4	6	5	4	7	3	1	5	2	4	2	5	5	7	7	4	6	6	8	5
			Sum	12	16	14	12	17	13	9	13	10	11	9	15	12	17	16	14	14	16	16	13	13.45
		Mesocosm 5		Fly 1	Fly 2	Fly 3	Fly 4	Fly 5	Fly 6	Fly 7	Fly 8	Fly 9	Fly 10	Fly 11	Fly 12	Fly 13	Fly 14	Fly 15	Fly 16	Fly 17	Fly 18	Fly 19	Fly 20
		("S5")	Tergite 5	3	4	3	3	3	3	3	3	3	3	3	3	3	3	3	3	3	3	3	3
			Tergite 6	6	5	5	5	4	3	5	9	5	4	9	8	3	6	6	7	8	7	5	4
			Tergite 7	3	3	3	5	6	6	5	9	3	2	5	6	2	3	3	2	5	5	5	4
			Sum	12	12	11	13	13	12	13	21	11	9	17	17	8	12	12	12	16	15	13	11	13
		Mesocosm 6		Fly 1	Fly 2	Fly 3	Fly 4	Fly 5	Fly 6	Fly 7	Fly 8	Fly 9	Fly 10	Fly 11	Fly 12	Fly 13	Fly 14	Fly 15	Fly 16	Fly 17	Fly 18	Fly 19	Fly 20
		("S6")	Tergite 5	2	3	4	2	2	3	3	3	5	2	4	3	3	3	3	3	3	3	3	3
			Tergite 6	7	7	7	3	8	7	5	4	7	6	8	5	6	5	4	5	5	5	4	6
			Tergite 7	4	3	4	1	8	6	2	2	7	3	3	4	3	4	1	0	3	2	3	6
			Sum	13	13	15	6	18	16	10	9	19	11	15	12	12	12	8	8	11	10	10	15	12.15
		Mesocosm 7		Fly 1	Fly 2	Fly 3	Fly 4	Fly 5	Fly 6	Fly 7	Fly 8	Fly 9	Fly 10	Fly 11	Fly 12	Fly 13	Fly 14	Fly 15	Fly 16	Fly 17	Fly 18	Fly 19	Fly 20
		("S7")	Tergite 5	3	3	3	3	3	2	4	3	3	3	3	3	3	3	3	4	3	3	3	3
			Tergite 6	6	8	7	4	7	6	7	7	7	6	5	8	8	6	9	9	5	6	7	6
			Tergite 7	3	8	6	3	3	3	3	5	4	2	2	4	5	4	6	8	1	5	4	4
			Sum	12	19	16	10	13	11	14	15	14	11	10	15	16	13	18	21	9	14	14	13	13.9
		Mesocosm 8		Fly 1	Fly 2	Fly 3	Fly 4	Fly 5	Fly 6	Fly 7	Fly 8	Fly 9	Fly 10	Fly 11	Fly 12	Fly 13	Fly 14	Fly 15	Fly 16	Fly 17	Fly 18	Fly 19	Fly 20
		("S8")	Tergite 5	1	3	3	3	3	3	2	3	3	3	2	2	3	2	3	3	3	3	3	3
			Tergite 6	5	6	5	6	4	6	3	8	6	6	4	6	8	3	6	7	5	5	7	8
			Tergite 7	2	3	2	6	0	5	1	7	5	0	3	3	5	2	3	7	2	3	4	6
			Sum	8	12	10	15	7	14	6	18	14	9	9	11	16	7	12	17	10	11	14	17	11.85
		Mesocosm 9		Fly 1	Fly 2	Fly 3	Fly 4	Fly 5	Fly 6	Fly 7	Fly 8	Fly 9	Fly 10	Fly 11	Fly 12	Fly 13	Fly 14	Fly 15	Fly 16	Fly 17	Fly 18	Fly 19	Fly 20
		("S9")	Tergite 5	3	2	2	4	3	3	3	2	3	3	2	2	4	3	2	4	3	2	2	3
			Tergite 6	5	4	6	9	7	8	5	5	8	8	4	5	8	5	1	5	8	5	6	6
			Tergite 7	4	2	3	7	4	9	3	3	4	8	1	1	8	3	0	3	5	3	4	3
			Sum	12	8	11	20	14	20	11	10	15	19	7	8	20	11	3	12	16	10	12	12	12.55
		Mesocosm 10		Fly 1	Fly 2	Fly 3	Fly 4	Fly 5	Fly 6	Fly 7	Fly 8	Fly 9	Fly 10	Fly 11	Fly 12	Fly 13	Fly 14	Fly 15	Fly 16	Fly 17	Fly 18	Fly 19	Fly 20
		("S10")	Tergite 5	3	3	3	2	3	3	3	3	3	2	3	2	3	3	3	2	2	3	3	3
			Tergite 6	5	7	6	5	6	9	6	6	7	3	4	4	4	9	5	8	4	6	8	8
			Tergite 7	3	6	3	3	4	8	5	5	5	1	3	1	1	8	2	8	1	3	9	8
			Sum	11	16	12	10	13	20	14	14	15	6	10	7	8	20	10	18	7	12	20	19	13.1
	Late Season	Mesocosm 1		Fly 1	Fly 2	Fly 3	Fly 4	Fly 5	Fly 6	Fly 7	Fly 8	Fly 9	Fly 10	Fly 11	Fly 12	Fly 13	Fly 14	Fly 15	Fly 16	Fly 17	Fly 18	Fly 19	Fly 20	AVERAGES
	(Oct. 5)	("S1")	Tergite 5	3	3	2	3	2	3	1	1	2	3	1	2	2	3	3	2	2	2	3	2
			Tergite 6	4	4	3	4	5	5	4	2	4	6	3	5	5	5	5	5	5	4	4	6
			Tergite 7	1	0	1	0	1	3	2	0	2	4	0	4	3	3	3	4	5	1	1	4
			Sum	8	7	6	7	8	11	7	3	8	13	4	11	10	11	11	11	12	7	8	12	8.75
		Mesocosm 2		Fly 1	Fly 2	Fly 3	Fly 4	Fly 5	Fly 6	Fly 7	Fly 8	Fly 9	Fly 10	Fly 11	Fly 12	Fly 13	Fly 14	Fly 15	Fly 16	Fly 17	Fly 18	Fly 19	Fly 20
		Don't have:	Tergite 5
		population lost	Tergite 6
			Tergite 7
			Sum
		Mesocosm 3		Fly 1	Fly 2	Fly 3	Fly 4	Fly 5	Fly 6	Fly 7	Fly 8	Fly 9	Fly 10	Fly 11	Fly 12	Fly 13	Fly 14	Fly 15	Fly 16	Fly 17	Fly 18	Fly 19	Fly 20
		("S3")	Tergite 5	3	2	3	3	3	3	2	3	3	3	3	2	3	2	3	2	3	2	2	3
			Tergite 6	6	3	4	5	6	6	4	5	5	5	4	5	4	3	6	2	6	4	3	4
			Tergite 7	3	2	4	1	4	3	1	1	4	1	2	3	4	1	3	1	4	2	1	0
			Sum	12	7	11	9	13	12	7	9	12	9	9	10	11	6	12	5	13	8	6	7	9.4
		Mesocosm 4		Fly 1	Fly 2	Fly 3	Fly 4	Fly 5	Fly 6	Fly 7	Fly 8	Fly 9	Fly 10	Fly 11	Fly 12	Fly 13	Fly 14	Fly 15	Fly 16	Fly 17	Fly 18	Fly 19	Fly 20
		("S4")	Tergite 5	3	2	2	2	2	2	2	2	2	2	2	2	3	3	3	2	3	3	3	3
			Tergite 6	5	5	5	6	5	4	3	5	4	5	3	4	4	7	4	4	7	5	5	4
			Tergite 7	0	0	2	2	4	1	3	2	1	5	2	1	4	1	1	1	5	2	1	2
			Sum	8	7	9	10	11	7	8	9	7	12	7	7	11	11	8	7	15	10	9	9	9.1
		Mesocosm 5		Fly 1	Fly 2	Fly 3	Fly 4	Fly 5	Fly 6	Fly 7	Fly 8	Fly 9	Fly 10	Fly 11	Fly 12	Fly 13	Fly 14	Fly 15	Fly 16	Fly 17	Fly 18	Fly 19	Fly 20
		("S5")	Tergite 5	3	2	3	3	3	3	2	3	4	2	1	3	3	3	3	3	2	2	2	3
			Tergite 6	9	4	4	3	6	6	5	6	6	5	3	4	7	6	6	5	5	4	3	5
			Tergite 7	3	2	1	0	5	3	2	3	0	3	1	3	5	2	0	4	4	3	1	1
			Sum	15	8	8	6	14	12	9	12	10	10	5	10	15	11	9	12	11	9	6	9	10.05
		Mesocosm 6		Fly 1	Fly 2	Fly 3	Fly 4	Fly 5	Fly 6	Fly 7	Fly 8	Fly 9	Fly 10	Fly 11	Fly 12	Fly 13	Fly 14	Fly 15	Fly 16	Fly 17	Fly 18	Fly 19	Fly 20
		("S6")	Tergite 5	2	3	2	2	3	3	2	2	3	3	3	1	3	2	2	2	2	2	2	2
			Tergite 6	5	5	4	5	5	5	5	5	5	4	6	3	5	5	5	2	3	2	4	4
			Tergite 7	3	4	0	2	3	3	1	1	2	1	7	0	2	1	3	1	1	1	0	2
			Sum	10	12	6	9	11	11	8	8	10	8	16	4	10	8	10	5	6	5	6	8	8.55
		Mesocosm 7		Fly 1	Fly 2	Fly 3	Fly 4	Fly 5	Fly 6	Fly 7	Fly 8	Fly 9	Fly 10	Fly 11	Fly 12	Fly 13	Fly 14	Fly 15	Fly 16	Fly 17	Fly 18	Fly 19	Fly 20
		("S7")	Tergite 5	3	3	3	3	3	2	2	2	2	2	3	3	1	3	2	2	2	2	2	3
			Tergite 6	5	4	5	5	6	4	5	5	4	4	6	4	2	5	4	2	4	5	3	4
			Tergite 7	3	1	5	0	2	3	2	2	0	3	3	2	1	4	1	1	1	3	1	1
			Sum	11	8	13	8	11	9	9	9	6	9	12	9	4	12	7	5	7	10	6	8	8.65
		Mesocosm 8		Fly 1	Fly 2	Fly 3	Fly 4	Fly 5	Fly 6	Fly 7	Fly 8	Fly 9	Fly 10	Fly 11	Fly 12	Fly 13	Fly 14	Fly 15	Fly 16	Fly 17	Fly 18	Fly 19	Fly 20
		("S8")	Tergite 5	1	2	2	1	2	2	2	2	2	3	3	1	2	2	2	2	3	3	1	3
			Tergite 6	3	4	4	4	3	5	4	5	5	6	5	3	5	4	4	4	6	5	3	5
			Tergite 7	1	2	2	1	1	3	2	1	1	6	4	1	2	3	3	1	5	5	1	2
			Sum	5	8	8	6	6	10	8	8	8	15	12	5	9	9	9	7	14	13	5	10	8.75
		Mesocosm 9		Fly 1	Fly 2	Fly 3	Fly 4	Fly 5	Fly 6	Fly 7	Fly 8	Fly 9	Fly 10	Fly 11	Fly 12	Fly 13	Fly 14	Fly 15	Fly 16	Fly 17	Fly 18	Fly 19	Fly 20
		("S9")	Tergite 5	3	2	2	2	2	1	1	3	3	2	1	2	2	3	2	1	2	2	2	2
			Tergite 6	6	5	3	6	6	2	2	4	5	2	2	5	4	7	4	3	3	5	3	5
			Tergite 7	4	1	1	5	3	1	0	0	0	0	1	2	2	1	3	1	2	3	1	2
			Sum	13	8	6	13	11	4	3	7	8	4	4	9	8	11	9	5	7	10	6	9	7.75
		Mesocosm 10		Fly 1	Fly 2	Fly 3	Fly 4	Fly 5	Fly 6	Fly 7	Fly 8	Fly 9	Fly 10	Fly 11	Fly 12	Fly 13	Fly 14	Fly 15	Fly 16	Fly 17	Fly 18	Fly 19	Fly 20
		("S10")	Tergite 5	2	2	2	3	3	2	3	1	2	2	3	3	3	3	3	2	2	3	3	2
			Tergite 6	4	4	4	4	5	3	6	2	7	5	7	5	6	6	4	7	4	6	5	3
			Tergite 7	2	3	1	2	1	1	4	1	5	1	5	1	3	4	1	2	0	4	3	0
			Sum	8	9	7	9	9	6	13	4	14	8	15	9	12	13	8	11	6	13	11	5	9.5

## Sheet: Data_formatted_for_R_input
dataset	timepoint	timepoint_ID	population	mesocosm	pigmentation_score
experimental	June_30_2016	0	Founder	Founder_1	4
experimental	June_30_2016	0	Founder	Founder_1	12
experimental	June_30_2016	0	Founder	Founder_1	13
experimental	June_30_2016	0	Founder	Founder_1	5
experimental	June_30_2016	0	Founder	Founder_1	9
experimental	June_30_2016	0	Founder	Founder_1	7
experimental	June_30_2016	0	Founder	Founder_1	9
experimental	June_30_2016	0	Founder	Founder_1	8
experimental	June_30_2016	0	Founder	Founder_1	13
experimental	June_30_2016	0	Founder	Founder_1	13
experimental	June_30_2016	0	Founder	Founder_1	14
experimental	June_30_2016	0	Founder	Founder_1	15
experimental	June_30_2016	0	Founder	Founder_1	12
experimental	June_30_2016	0	Founder	Founder_1	10
experimental	June_30_2016	0	Founder	Founder_1	10
experimental	June_30_2016	0	Founder	Founder_1	12
experimental	June_30_2016	0	Founder	Founder_1	13
experimental	June_30_2016	0	Founder	Founder_1	14
experimental	June_30_2016	0	Founder	Founder_1	10
experimental	June_30_2016	0	Founder	Founder_1	10
experimental	June_30_2016	0	Founder	Founder_2	14
experimental	June_30_2016	0	Founder	Founder_2	12
experimental	June_30_2016	0	Founder	Founder_2	13
experimental	June_30_2016	0	Founder	Founder_2	12
experimental	June_30_2016	0	Founder	Founder_2	10
experimental	June_30_2016	0	Founder	Founder_2	12
experimental	June_30_2016	0	Founder	Founder_2	13
experimental	June_30_2016	0	Founder	Founder_2	8
experimental	June_30_2016	0	Founder	Founder_2	12
experimental	June_30_2016	0	Founder	Founder_2	8
experimental	June_30_2016	0	Founder	Founder_2	12
experimental	June_30_2016	0	Founder	Founder_2	10
experimental	June_30_2016	0	Founder	Founder_2	12
experimental	June_30_2016	0	Founder	Founder_2	13
experimental	June_30_2016	0	Founder	Founder_2	9
experimental	June_30_2016	0	Founder	Founder_2	15
experimental	June_30_2016	0	Founder	Founder_2	11
experimental	June_30_2016	0	Founder	Founder_2	12
experimental	June_30_2016	0	Founder	Founder_2	12
experimental	June_30_2016	0	Founder	Founder_2	13
experimental	June_30_2016	0	Founder	Founder_3	13
experimental	June_30_2016	0	Founder	Founder_3	15
experimental	June_30_2016	0	Founder	Founder_3	7
experimental	June_30_2016	0	Founder	Founder_3	12
experimental	June_30_2016	0	Founder	Founder_3	13
experimental	June_30_2016	0	Founder	Founder_3	11
experimental	June_30_2016	0	Founder	Founder_3	8
experimental	June_30_2016	0	Founder	Founder_3	15
experimental	June_30_2016	0	Founder	Founder_3	12
experimental	June_30_2016	0	Founder	Founder_3	14
experimental	June_30_2016	0	Founder	Founder_3	15
experimental	June_30_2016	0	Founder	Founder_3	14
experimental	June_30_2016	0	Founder	Founder_3	10
experimental	June_30_2016	0	Founder	Founder_3	15
experimental	June_30_2016	0	Founder	Founder_3	13
experimental	June_30_2016	0	Founder	Founder_3	17
experimental	June_30_2016	0	Founder	Founder_3	11
experimental	June_30_2016	0	Founder	Founder_3	19
experimental	June_30_2016	0	Founder	Founder_3	11
experimental	June_30_2016	0	Founder	Founder_3	14
experimental	June_30_2016	0	Founder	Founder_4	12
experimental	June_30_2016	0	Founder	Founder_4	13
experimental	June_30_2016	0	Founder	Founder_4	12
experimental	June_30_2016	0	Founder	Founder_4	12
experimental	June_30_2016	0	Founder	Founder_4	11
experimental	June_30_2016	0	Founder	Founder_4	14
experimental	June_30_2016	0	Founder	Founder_4	14
experimental	June_30_2016	0	Founder	Founder_4	12
experimental	June_30_2016	0	Founder	Founder_4	13
experimental	June_30_2016	0	Founder	Founder_4	11
experimental	June_30_2016	0	Founder	Founder_4	13
experimental	June_30_2016	0	Founder	Founder_4	17
experimental	June_30_2016	0	Founder	Founder_4	12
experimental	June_30_2016	0	Founder	Founder_4	15
experimental	June_30_2016	0	Founder	Founder_4	12
experimental	June_30_2016	0	Founder	Founder_4	13
experimental	June_30_2016	0	Founder	Founder_4	14
experimental	June_30_2016	0	Founder	Founder_4	12
experimental	June_30_2016	0	Founder	Founder_4	14
experimental	June_30_2016	0	Founder	Founder_4	11
experimental	Aug_5_2016	1	S	S1	15
experimental	Aug_5_2016	1	S	S1	14
experimental	Aug_5_2016	1	S	S1	8
experimental	Aug_5_2016	1	S	S1	9
experimental	Aug_5_2016	1	S	S1	11
experimental	Aug_5_2016	1	S	S1	11
experimental	Aug_5_2016	1	S	S1	5
experimental	Aug_5_2016	1	S	S1	7
experimental	Aug_5_2016	1	S	S1	9
experimental	Aug_5_2016	1	S	S1	12
experimental	Aug_5_2016	1	S	S1	10
experimental	Aug_5_2016	1	S	S1	15
experimental	Aug_5_2016	1	S	S1	12
experimental	Aug_5_2016	1	S	S1	11
experimental	Aug_5_2016	1	S	S1	16
experimental	Aug_5_2016	1	S	S1	11
experimental	Aug_5_2016	1	S	S1	7
experimental	Aug_5_2016	1	S	S1	10
experimental	Aug_5_2016	1	S	S1	9
experimental	Aug_5_2016	1	S	S1	14
experimental	Aug_5_2016	1	S	S3	12
experimental	Aug_5_2016	1	S	S3	7
experimental	Aug_5_2016	1	S	S3	12
experimental	Aug_5_2016	1	S	S3	13
experimental	Aug_5_2016	1	S	S3	12
experimental	Aug_5_2016	1	S	S3	10
experimental	Aug_5_2016	1	S	S3	12
experimental	Aug_5_2016	1	S	S3	14
experimental	Aug_5_2016	1	S	S3	17
experimental	Aug_5_2016	1	S	S3	13
experimental	Aug_5_2016	1	S	S3	12
experimental	Aug_5_2016	1	S	S3	7
experimental	Aug_5_2016	1	S	S3	19
experimental	Aug_5_2016	1	S	S3	10
experimental	Aug_5_2016	1	S	S3	10
experimental	Aug_5_2016	1	S	S3	12
experimental	Aug_5_2016	1	S	S3	15
experimental	Aug_5_2016	1	S	S3	14
experimental	Aug_5_2016	1	S	S3	14
experimental	Aug_5_2016	1	S	S3	9
experimental	Aug_5_2016	1	S	S4	12
experimental	Aug_5_2016	1	S	S4	16
experimental	Aug_5_2016	1	S	S4	14
experimental	Aug_5_2016	1	S	S4	12
experimental	Aug_5_2016	1	S	S4	17
experimental	Aug_5_2016	1	S	S4	13
experimental	Aug_5_2016	1	S	S4	9
experimental	Aug_5_2016	1	S	S4	13
experimental	Aug_5_2016	1	S	S4	10
experimental	Aug_5_2016	1	S	S4	11
experimental	Aug_5_2016	1	S	S4	9
experimental	Aug_5_2016	1	S	S4	15
experimental	Aug_5_2016	1	S	S4	12
experimental	Aug_5_2016	1	S	S4	17
experimental	Aug_5_2016	1	S	S4	16
experimental	Aug_5_2016	1	S	S4	14
experimental	Aug_5_2016	1	S	S4	14
experimental	Aug_5_2016	1	S	S4	16
experimental	Aug_5_2016	1	S	S4	16
experimental	Aug_5_2016	1	S	S4	13
experimental	Aug_5_2016	1	S	S5	12
experimental	Aug_5_2016	1	S	S5	12
experimental	Aug_5_2016	1	S	S5	11
experimental	Aug_5_2016	1	S	S5	13
experimental	Aug_5_2016	1	S	S5	13
experimental	Aug_5_2016	1	S	S5	12
experimental	Aug_5_2016	1	S	S5	13
experimental	Aug_5_2016	1	S	S5	21
experimental	Aug_5_2016	1	S	S5	11
experimental	Aug_5_2016	1	S	S5	9
experimental	Aug_5_2016	1	S	S5	17
experimental	Aug_5_2016	1	S	S5	17
experimental	Aug_5_2016	1	S	S5	8
experimental	Aug_5_2016	1	S	S5	12
experimental	Aug_5_2016	1	S	S5	12
experimental	Aug_5_2016	1	S	S5	12
experimental	Aug_5_2016	1	S	S5	16
experimental	Aug_5_2016	1	S	S5	15
experimental	Aug_5_2016	1	S	S5	13
experimental	Aug_5_2016	1	S	S5	11
experimental	Aug_5_2016	1	S	S6	13
experimental	Aug_5_2016	1	S	S6	13
experimental	Aug_5_2016	1	S	S6	15
experimental	Aug_5_2016	1	S	S6	6
experimental	Aug_5_2016	1	S	S6	18
experimental	Aug_5_2016	1	S	S6	16
experimental	Aug_5_2016	1	S	S6	10
experimental	Aug_5_2016	1	S	S6	9
experimental	Aug_5_2016	1	S	S6	19
experimental	Aug_5_2016	1	S	S6	11
experimental	Aug_5_2016	1	S	S6	15
experimental	Aug_5_2016	1	S	S6	12
experimental	Aug_5_2016	1	S	S6	12
experimental	Aug_5_2016	1	S	S6	12
experimental	Aug_5_2016	1	S	S6	8
experimental	Aug_5_2016	1	S	S6	8
experimental	Aug_5_2016	1	S	S6	11
experimental	Aug_5_2016	1	S	S6	10
experimental	Aug_5_2016	1	S	S6	10
experimental	Aug_5_2016	1	S	S6	15
experimental	Aug_5_2016	1	S	S7	12
experimental	Aug_5_2016	1	S	S7	19
experimental	Aug_5_2016	1	S	S7	16
experimental	Aug_5_2016	1	S	S7	10
experimental	Aug_5_2016	1	S	S7	13
experimental	Aug_5_2016	1	S	S7	11
experimental	Aug_5_2016	1	S	S7	14
experimental	Aug_5_2016	1	S	S7	15
experimental	Aug_5_2016	1	S	S7	14
experimental	Aug_5_2016	1	S	S7	11
experimental	Aug_5_2016	1	S	S7	10
experimental	Aug_5_2016	1	S	S7	15
experimental	Aug_5_2016	1	S	S7	16
experimental	Aug_5_2016	1	S	S7	13
experimental	Aug_5_2016	1	S	S7	18
experimental	Aug_5_2016	1	S	S7	21
experimental	Aug_5_2016	1	S	S7	9
experimental	Aug_5_2016	1	S	S7	14
experimental	Aug_5_2016	1	S	S7	14
experimental	Aug_5_2016	1	S	S7	13
experimental	Aug_5_2016	1	S	S8	8
experimental	Aug_5_2016	1	S	S8	12
experimental	Aug_5_2016	1	S	S8	10
experimental	Aug_5_2016	1	S	S8	15
experimental	Aug_5_2016	1	S	S8	7
experimental	Aug_5_2016	1	S	S8	14
experimental	Aug_5_2016	1	S	S8	6
experimental	Aug_5_2016	1	S	S8	18
experimental	Aug_5_2016	1	S	S8	14
experimental	Aug_5_2016	1	S	S8	9
experimental	Aug_5_2016	1	S	S8	9
experimental	Aug_5_2016	1	S	S8	11
experimental	Aug_5_2016	1	S	S8	16
experimental	Aug_5_2016	1	S	S8	7
experimental	Aug_5_2016	1	S	S8	12
experimental	Aug_5_2016	1	S	S8	17
experimental	Aug_5_2016	1	S	S8	10
experimental	Aug_5_2016	1	S	S8	11
experimental	Aug_5_2016	1	S	S8	14
experimental	Aug_5_2016	1	S	S8	17
experimental	Aug_5_2016	1	S	S9	12
experimental	Aug_5_2016	1	S	S9	8
experimental	Aug_5_2016	1	S	S9	11
experimental	Aug_5_2016	1	S	S9	20
experimental	Aug_5_2016	1	S	S9	14
experimental	Aug_5_2016	1	S	S9	20
experimental	Aug_5_2016	1	S	S9	11
experimental	Aug_5_2016	1	S	S9	10
experimental	Aug_5_2016	1	S	S9	15
experimental	Aug_5_2016	1	S	S9	19
experimental	Aug_5_2016	1	S	S9	7
experimental	Aug_5_2016	1	S	S9	8
experimental	Aug_5_2016	1	S	S9	20
experimental	Aug_5_2016	1	S	S9	11
experimental	Aug_5_2016	1	S	S9	3
experimental	Aug_5_2016	1	S	S9	12
experimental	Aug_5_2016	1	S	S9	16
experimental	Aug_5_2016	1	S	S9	10
experimental	Aug_5_2016	1	S	S9	12
experimental	Aug_5_2016	1	S	S9	12
experimental	Aug_5_2016	1	S	S10	11
experimental	Aug_5_2016	1	S	S10	16
experimental	Aug_5_2016	1	S	S10	12
experimental	Aug_5_2016	1	S	S10	10
experimental	Aug_5_2016	1	S	S10	13
experimental	Aug_5_2016	1	S	S10	20
experimental	Aug_5_2016	1	S	S10	14
experimental	Aug_5_2016	1	S	S10	14
experimental	Aug_5_2016	1	S	S10	15
experimental	Aug_5_2016	1	S	S10	6
experimental	Aug_5_2016	1	S	S10	10
experimental	Aug_5_2016	1	S	S10	7
experimental	Aug_5_2016	1	S	S10	8
experimental	Aug_5_2016	1	S	S10	20
experimental	Aug_5_2016	1	S	S10	10
experimental	Aug_5_2016	1	S	S10	18
experimental	Aug_5_2016	1	S	S10	7
experimental	Aug_5_2016	1	S	S10	12
experimental	Aug_5_2016	1	S	S10	20
experimental	Aug_5_2016	1	S	S10	19
experimental	Oct_5_2016	2	S	S1	8
experimental	Oct_5_2016	2	S	S1	7
experimental	Oct_5_2016	2	S	S1	6
experimental	Oct_5_2016	2	S	S1	7
experimental	Oct_5_2016	2	S	S1	8
experimental	Oct_5_2016	2	S	S1	11
experimental	Oct_5_2016	2	S	S1	7
experimental	Oct_5_2016	2	S	S1	3
experimental	Oct_5_2016	2	S	S1	8
experimental	Oct_5_2016	2	S	S1	13
experimental	Oct_5_2016	2	S	S1	4
experimental	Oct_5_2016	2	S	S1	11
experimental	Oct_5_2016	2	S	S1	10
experimental	Oct_5_2016	2	S	S1	11
experimental	Oct_5_2016	2	S	S1	11
experimental	Oct_5_2016	2	S	S1	11
experimental	Oct_5_2016	2	S	S1	12
experimental	Oct_5_2016	2	S	S1	7
experimental	Oct_5_2016	2	S	S1	8
experimental	Oct_5_2016	2	S	S1	12
experimental	Oct_5_2016	2	S	S3	12
experimental	Oct_5_2016	2	S	S3	7
experimental	Oct_5_2016	2	S	S3	11
experimental	Oct_5_2016	2	S	S3	9
experimental	Oct_5_2016	2	S	S3	13
experimental	Oct_5_2016	2	S	S3	12
experimental	Oct_5_2016	2	S	S3	7
experimental	Oct_5_2016	2	S	S3	9
experimental	Oct_5_2016	2	S	S3	12
experimental	Oct_5_2016	2	S	S3	9
experimental	Oct_5_2016	2	S	S3	9
experimental	Oct_5_2016	2	S	S3	10
experimental	Oct_5_2016	2	S	S3	11
experimental	Oct_5_2016	2	S	S3	6
experimental	Oct_5_2016	2	S	S3	12
experimental	Oct_5_2016	2	S	S3	5
experimental	Oct_5_2016	2	S	S3	13
experimental	Oct_5_2016	2	S	S3	8
experimental	Oct_5_2016	2	S	S3	6
experimental	Oct_5_2016	2	S	S3	7
experimental	Oct_5_2016	2	S	S4	8
experimental	Oct_5_2016	2	S	S4	7
experimental	Oct_5_2016	2	S	S4	9
experimental	Oct_5_2016	2	S	S4	10
experimental	Oct_5_2016	2	S	S4	11
experimental	Oct_5_2016	2	S	S4	7
experimental	Oct_5_2016	2	S	S4	8
experimental	Oct_5_2016	2	S	S4	9
experimental	Oct_5_2016	2	S	S4	7
experimental	Oct_5_2016	2	S	S4	12
experimental	Oct_5_2016	2	S	S4	7
experimental	Oct_5_2016	2	S	S4	7
experimental	Oct_5_2016	2	S	S4	11
experimental	Oct_5_2016	2	S	S4	11
experimental	Oct_5_2016	2	S	S4	8
experimental	Oct_5_2016	2	S	S4	7
experimental	Oct_5_2016	2	S	S4	15
experimental	Oct_5_2016	2	S	S4	10
experimental	Oct_5_2016	2	S	S4	9
experimental	Oct_5_2016	2	S	S4	9
experimental	Oct_5_2016	2	S	S5	15
experimental	Oct_5_2016	2	S	S5	8
experimental	Oct_5_2016	2	S	S5	8
experimental	Oct_5_2016	2	S	S5	6
experimental	Oct_5_2016	2	S	S5	14
experimental	Oct_5_2016	2	S	S5	12
experimental	Oct_5_2016	2	S	S5	9
experimental	Oct_5_2016	2	S	S5	12
experimental	Oct_5_2016	2	S	S5	10
experimental	Oct_5_2016	2	S	S5	10
experimental	Oct_5_2016	2	S	S5	5
experimental	Oct_5_2016	2	S	S5	10
experimental	Oct_5_2016	2	S	S5	15
experimental	Oct_5_2016	2	S	S5	11
experimental	Oct_5_2016	2	S	S5	9
experimental	Oct_5_2016	2	S	S5	12
experimental	Oct_5_2016	2	S	S5	11
experimental	Oct_5_2016	2	S	S5	9
experimental	Oct_5_2016	2	S	S5	6
experimental	Oct_5_2016	2	S	S5	9
experimental	Oct_5_2016	2	S	S6	10
experimental	Oct_5_2016	2	S	S6	12
experimental	Oct_5_2016	2	S	S6	6
experimental	Oct_5_2016	2	S	S6	9
experimental	Oct_5_2016	2	S	S6	11
experimental	Oct_5_2016	2	S	S6	11
experimental	Oct_5_2016	2	S	S6	8
experimental	Oct_5_2016	2	S	S6	8
experimental	Oct_5_2016	2	S	S6	10
experimental	Oct_5_2016	2	S	S6	8
experimental	Oct_5_2016	2	S	S6	16
experimental	Oct_5_2016	2	S	S6	4
experimental	Oct_5_2016	2	S	S6	10
experimental	Oct_5_2016	2	S	S6	8
experimental	Oct_5_2016	2	S	S6	10
experimental	Oct_5_2016	2	S	S6	5
experimental	Oct_5_2016	2	S	S6	6
experimental	Oct_5_2016	2	S	S6	5
experimental	Oct_5_2016	2	S	S6	6
experimental	Oct_5_2016	2	S	S6	8
experimental	Oct_5_2016	2	S	S7	11
experimental	Oct_5_2016	2	S	S7	8
experimental	Oct_5_2016	2	S	S7	13
experimental	Oct_5_2016	2	S	S7	8
experimental	Oct_5_2016	2	S	S7	11
experimental	Oct_5_2016	2	S	S7	9
experimental	Oct_5_2016	2	S	S7	9
experimental	Oct_5_2016	2	S	S7	9
experimental	Oct_5_2016	2	S	S7	6
experimental	Oct_5_2016	2	S	S7	9
experimental	Oct_5_2016	2	S	S7	12
experimental	Oct_5_2016	2	S	S7	9
experimental	Oct_5_2016	2	S	S7	4
experimental	Oct_5_2016	2	S	S7	12
experimental	Oct_5_2016	2	S	S7	7
experimental	Oct_5_2016	2	S	S7	5
experimental	Oct_5_2016	2	S	S7	7
experimental	Oct_5_2016	2	S	S7	10
experimental	Oct_5_2016	2	S	S7	6
experimental	Oct_5_2016	2	S	S7	8
experimental	Oct_5_2016	2	S	S8	5
experimental	Oct_5_2016	2	S	S8	8
experimental	Oct_5_2016	2	S	S8	8
experimental	Oct_5_2016	2	S	S8	6
experimental	Oct_5_2016	2	S	S8	6
experimental	Oct_5_2016	2	S	S8	10
experimental	Oct_5_2016	2	S	S8	8
experimental	Oct_5_2016	2	S	S8	8
experimental	Oct_5_2016	2	S	S8	8
experimental	Oct_5_2016	2	S	S8	15
experimental	Oct_5_2016	2	S	S8	12
experimental	Oct_5_2016	2	S	S8	5
experimental	Oct_5_2016	2	S	S8	9
experimental	Oct_5_2016	2	S	S8	9
experimental	Oct_5_2016	2	S	S8	9
experimental	Oct_5_2016	2	S	S8	7
experimental	Oct_5_2016	2	S	S8	14
experimental	Oct_5_2016	2	S	S8	13
experimental	Oct_5_2016	2	S	S8	5
experimental	Oct_5_2016	2	S	S8	10
experimental	Oct_5_2016	2	S	S9	13
experimental	Oct_5_2016	2	S	S9	8
experimental	Oct_5_2016	2	S	S9	6
experimental	Oct_5_2016	2	S	S9	13
experimental	Oct_5_2016	2	S	S9	11
experimental	Oct_5_2016	2	S	S9	4
experimental	Oct_5_2016	2	S	S9	3
experimental	Oct_5_2016	2	S	S9	7
experimental	Oct_5_2016	2	S	S9	8
experimental	Oct_5_2016	2	S	S9	4
experimental	Oct_5_2016	2	S	S9	4
experimental	Oct_5_2016	2	S	S9	9
experimental	Oct_5_2016	2	S	S9	8
experimental	Oct_5_2016	2	S	S9	11
experimental	Oct_5_2016	2	S	S9	9
experimental	Oct_5_2016	2	S	S9	5
experimental	Oct_5_2016	2	S	S9	7
experimental	Oct_5_2016	2	S	S9	10
experimental	Oct_5_2016	2	S	S9	6
experimental	Oct_5_2016	2	S	S9	9
experimental	Oct_5_2016	2	S	S10	8
experimental	Oct_5_2016	2	S	S10	9
experimental	Oct_5_2016	2	S	S10	7
experimental	Oct_5_2016	2	S	S10	9
experimental	Oct_5_2016	2	S	S10	9
experimental	Oct_5_2016	2	S	S10	6
experimental	Oct_5_2016	2	S	S10	13
experimental	Oct_5_2016	2	S	S10	4
experimental	Oct_5_2016	2	S	S10	14
experimental	Oct_5_2016	2	S	S10	8
experimental	Oct_5_2016	2	S	S10	15
experimental	Oct_5_2016	2	S	S10	9
experimental	Oct_5_2016	2	S	S10	12
experimental	Oct_5_2016	2	S	S10	13
experimental	Oct_5_2016	2	S	S10	8
experimental	Oct_5_2016	2	S	S10	11
experimental	Oct_5_2016	2	S	S10	6
experimental	Oct_5_2016	2	S	S10	13
experimental	Oct_5_2016	2	S	S10	11
experimental	Oct_5_2016	2	S	S10	5
