# Supplementary material for: Drosophila melanogaster pigmentation demonstrates adaptive phenotypic parallelism over multiple spatiotemporal scales
Source: Evol Lett. 2025 Apr 8;9(4):408–20. doi: 10.1093/evlett/qraf008 (PMC12448190; doi:10.1093/evlett/qraf008)
Supplement: qraf008_suppl_Supplementary_Table_S3 [file qraf008_suppl_supplementary_table_s3.xlsx]

## Sheet: DembeckBastideHits_positionsAll
CHROM	POS.R5	POS.R6	REF	ALT	GENE	DATASET		*All SNP files were released:
3L	1084990	1084990	C	G	bab1	Dembeck		Bastide et al. 2013, PLoS Genetics
3L	1084199	1084199	A	G	bab1	Dembeck		Dembeck et al. 2015, PLoS Genetics
2R	12076924	16189419	G	A	clu	Dembeck
3L	1086767	1086767	A	G	bab1	Dembeck		*Gene coordinates provided from D. melanogaster genome Release 5 (POS.R5) and Release 6 (POS.R6)
2R	12076960	16189455	A	C	clu	Dembeck
3L	1093297	1093297	T	A	bab1	Dembeck
3L	1086740	1086740	G	A	bab1	Dembeck
3L	1085230	1085230	T	G	bab1	Dembeck
3L	1086784	1086784	G	A	bab1	Dembeck
3L	1086181	1086181	G	A	bab1	Dembeck
3L	1085642	1085642	T	A	bab1	Dembeck
3L	1543958	1543958	C	T	CG7852	Dembeck
3L	1083807	1083807	C	T	bab1	Dembeck
3L	1086799	1086799	A	C	bab1	Dembeck
3L	1084129	1084129	T	C	bab1	Dembeck
3L	1085788	1085788	G	A	bab1	Dembeck
3L	1085137	1085137	G	T	bab1	Dembeck
3L	1544057	1544057	C	T	CG7852	Dembeck
3L	1084559	1084559	T	A	bab1	Dembeck
3L	1086705	1086705	T	C	bab1	Dembeck
X	12958087	13064054	C	G	CG42629	Dembeck
3R	23828912	28003190	G	C	CG4815	Dembeck
3L	17094322	17101222	C	T	Rbp6	Dembeck
3L	1084059	1084059	T	C	bab1	Dembeck
2L	22075281	22075281	A	T	CG31702	Dembeck
3R	25877754	30052032	T	C	CR44046	Dembeck
3L	1083809	1083809	G	A	bab1	Dembeck
3L	8166801	8173701	C	G	RecQ4	Dembeck
3L	1090129	1090129	A	G	bab1	Dembeck
3L	5524263	5531163	G	A	Lkr	Dembeck
3L	11132623	11139523	A	G	jvl	Dembeck
2R	16412807	20525302	C	A	CG13426	Dembeck
2L	1479243	1479243	C	A	CG43402	Dembeck
3L	1230773	1230773	C	A	mwh	Dembeck
3L	1244830	1244830	G	A	Klp61F	Dembeck
3L	1242674	1242674	T	A	Klp61F	Dembeck
3L	1244833	1244833	G	A	Klp61F	Dembeck
2L	20628607	20628607	C	A	mir-288	Dembeck
3L	1271857	1271857	G	T	CG9134	Dembeck
3L	21372701	21379601	G	C	CG32440	Dembeck
2L	21914814	21914814	C	A	CG31600	Dembeck
3R	13127277	17301555	T	A	CR43490	Dembeck
3R	13127297	17301575	A	T	CR43490	Dembeck
3L	1267191	1267191	G	A	CG9134	Dembeck
X	9121129	9227096	C	T	Gr8a	Dembeck
3L	970261	970261	G	A	Glut1	Dembeck
3L	496532	496532	T	C	klar	Dembeck
2L	9496975	9496975	T	C	CG33298	Dembeck
3L	9020823	9027723	C	A	Doc2	Dembeck
2R	17790450	21902945	A	G	Fili	Dembeck
3R	18413268	22587546	C	T	Efa6	Dembeck
3L	1904606	1904606	A	T	CG1887	Dembeck
X	9121094	9227061	T	C	Gr8a	Dembeck
2L	1762040	1762040	T	A	CG17650	Dembeck
3R	17063120	21237398	T	C	e	Dembeck
2L	16369024	16369024	A	T	jhamt	Dembeck
3R	18413146	22587424	T	A	Efa6	Dembeck
X	9121177	9227144	C	T	Gr8a	Dembeck
2R	9404826	13517321	A	G	CG13330	Dembeck
2R	3601548	7714043	T	G	CG1942	Dembeck
3L	1271873	1271873	T	C	CG9134	Dembeck
3L	21331129	21338029	T	A	CG7338	Dembeck
3L	8888688	8895588	C	A	TrpA1	Dembeck
3R	20283209	24457487	T	G	nAcRalpha-96Aa	Dembeck
3R	18413010	22587288	A	G	Efa6	Dembeck
3R	25139342	29313620	T	C	CG14506	Dembeck
3L	1120350	1120350	C	T	bab1	Dembeck
3R	22549474	26723752	C	G	CG6420	Dembeck
3R	25139132	29313410	C	A	CG14506	Dembeck
2R	15490188	19602683	G	A	sm	Dembeck
3L	1120423	1120423	T	A	bab1	Dembeck
3R	22549473	26723751	A	T	CG6420	Dembeck
X	9121338	9227305	A	G	Gr8a	Dembeck
3L	8878124	8885024	C	T	dally	Dembeck
2R	14558686	18671181	T	C	edl	Dembeck
3L	20271995	20278895	C	T	gogo	Dembeck
2R	9738814	13851309	T	G	CG30485	Dembeck
3L	1381936	1381936	G	C	Ptp61F	Dembeck
3L	3649407	3649407	T	G	dar1	Dembeck
3L	5552263	5559163	G	A	sinu	Dembeck
3R	21006399	25180677	A	C	lobo	Dembeck
3L	1099962	1099962	G	C	bab1	Dembeck
3L	10017877	10024777	G	C	dpr6	Dembeck
X	4773496	4879463	T	C	CG42594	Dembeck
3L	9984425	9991325	G	A	dpr6	Dembeck
2R	19034657	23147134	A	G	Klp59D	Dembeck
3R	1211607	5385885	A	G	kkv	Dembeck
3R	26553128	30727406	C	G	CG1340	Dembeck
2L	5303348	5303348	A	G	vri	Dembeck
3R	26781263	30955541	A	G	CG15550	Dembeck
3L	3649448	3649448	C	T	dar1	Dembeck
2R	14492459	18604954	T	A	GEFmeso	Dembeck
3R	26782268	30956546	A	T	CG15550	Dembeck
2L	9465938	9465938	C	T	numb	Dembeck
2L	15240081	15240081	A	T	ZnT35C	Dembeck
3L	3698913	3698913	T	C	CR43485	Dembeck
2R	19034644	23147121	A	C	Klp59D	Dembeck
3L	10157408	10164308	T	C	dpr10	Dembeck
2R	18700305	22812800	G	C	stl	Dembeck
2R	12305000	16417495	G	A	Menl-1	Dembeck
3R	26781081	30955359	C	T	CG15550	Dembeck
3R	26781114	30955392	T	G	CG15550	Dembeck
2R	10514639	14627134	T	G	Uhg5	Dembeck
2L	5880924	5880924	G	A	CG8965	Dembeck
3R	11478545	15652823	T	A	CG43336	Dembeck
3R	26783503	30957781	C	T	CG15550	Dembeck
2L	15101580	15101580	T	A	CG15270	Dembeck
2R	8619858	12732353	A	G	CG42663	Dembeck
2L	20467147	20467147	C	T	CG2493	Dembeck
2R	16793853	20906348	C	G	otp	Dembeck
3R	26781069	30955347	G	T	CG15550	Dembeck
3L	9800362	9807262	G	A	CG32052	Dembeck
3L	5540120	5547020	C	G	CG10625	Dembeck
2L	15101358	15101358	A	G	CG15270	Dembeck
X	3254755	3360722	T	C	dnc	Dembeck
3L	17193468	17200368	G	A	Rbp6	Dembeck
3R	14181488	18355766	G	A	CG15803	Dembeck
X	3254549	3360516	A	G	dnc	Dembeck
X	3254679	3360646	A	C	dnc	Dembeck
3L	10170887	10177787	A	G	dpr10	Dembeck
3L	10151119	10158019	G	A	dpr10	Dembeck
3R	26056155	30230433	A	T	CecC	Dembeck
X	3205237	3311204	A	G	dnc	Dembeck
X	3254664	3360631	T	A	dnc	Dembeck
X	3254475	3360442	A	T	dnc	Dembeck
X	3254648	3360615	A	T	dnc	Dembeck
3L	5556250	5563150	G	A	Sucb	Dembeck
X	3254671	3360638	C	T	dnc	Dembeck
3L	11453823	11460723	C	T	CG7551	Dembeck
X	3254674	3360641	T	A	dnc	Dembeck
3L	9963496	9970396	C	G	Nc	Dembeck
3R	13515105	17689383	G	A	osa	Dembeck
2L	3457244	3457244	C	T	sec5	Dembeck
2L	5421039	5421039	T	G	H15	Dembeck
3L	10722020	10728920	G	A	NijA	Dembeck
3R	9719899	13894177	A	T	E5	Dembeck
3L	10160379	10167279	C	G	dpr10	Dembeck
2R	14221079	18333574	G	C	sbb	Dembeck
3L	10399602	10406502	C	T	CR44327	Dembeck
2L	1890502	1890502	T	A	CG7337	Dembeck
X	6359553	6465520	G	A	CG42340	Dembeck
3R	26062475	30236753	A	C	CG43448	Dembeck
3R	25607750	29782028	C	A	kay	Dembeck
3R	1211046	5385324	T	G	kkv	Dembeck
3R	22822290	26996568	T	C	TwdlC	Dembeck
2R	17938981	22051476	G	A	PpD5	Dembeck
2L	1981812	1981812	C	T	CG15362	Dembeck
3R	1193279	5367557	A	C	Cerk	Dembeck
3R	18449065	22623343	C	T	loco	Dembeck
X	9121129	9227096	C	T	Gr8a	Bastide
X	9121094	9227061	T	C	Gr8a	Bastide
X	9120922	9226889	G	A	intergenic	Bastide
X	9121177	9227144	C	T	Gr8a	Bastide
X	9121338	9227305	A	G	Gr8a	Bastide
X	9121191	9227158	C	T	Gr8a	Bastide
X	9119071	9225038	T	G	intergenic	Bastide
X	9120204	9226171	A	C	CG15370	Bastide
X	9119160	9225127	T	A	intergenic	Bastide
X	9119116	9225083	G	A	intergenic	Bastide
X	9121584	9227551	G	C	Gr8a	Bastide
X	9119157	9225124	T	C	intergenic	Bastide
3L	1085454	1085454	T	C	bab1	Bastide
X	9118408	9224375	T	C	intergenic	Bastide
X	9120730	9226697	G	C	CG15370	Bastide
X	9117751	9223718	C	T	intergenic	Bastide
X	9120683	9226650	A	C	CG15370	Bastide
3L	1074985	1074985	G	C	bab1	Bastide
X	9123903	9229870	A	T	CG12121	Bastide
X	9117728	9223695	A	T	intergenic	Bastide
X	9116599	9222566	C	T	t	Bastide
3L	1074986	1074986	T	G	bab1	Bastide
X	9123893	9229860	G	A	CG12121	Bastide
X	9120247	9226214	G	C	CG15370	Bastide
X	9123892	9229859	A	C	CG12121	Bastide
3L	1102745	1102745	G	T	intergenic	Bastide
3L	1102996	1102996	C	T	intergenic	Bastide
3R	17064232	21238510	C	A	intergenic	Bastide
X	9127299	9233266	G	A	Ir8a	Bastide
X	9127794	9233761	C	G	Ir8a	Bastide
X	9125001	9230968	G	T	CG12121	Bastide
X	9117680	9223647	G	A	intergenic	Bastide
3L	1102726	1102726	A	G	intergenic	Bastide
X	9121477	9227444	G	A	Gr8a	Bastide
X	9113143	9219110	A	G	t	Bastide
X	9122048	9228015	A	C	Gr8a	Bastide
3L	1103020	1103020	G	T	intergenic	Bastide
3L	1102833	1102833	T	C	intergenic	Bastide
3L	1103414	1103414	T	C	intergenic	Bastide
X	9117334	9223301	A	C	t	Bastide
3L	1074701	1074701	G	A	bab1	Bastide
X	9119334	9225301	T	A	CG15370	Bastide
X	9127962	9233929	G	A	Ir8a	Bastide
X	9119872	9225839	G	T	CG15370	Bastide
3L	1260112	1260112	G	A	CG9134	Bastide
3L	1090584	1090584	C	A	bab1	Bastide
X	9127383	9233350	C	T	Ir8a	Bastide
3L	21912511	21919411	A	C	mub	Bastide
X	9167319	9273286	T	C	CG16892	Bastide
X	9117516	9223483	T	G	intergenic	Bastide
3L	1085687	1085687	G	A	bab1	Bastide
3L	1102064	1102064	A	G	intergenic	Bastide
3L	1103402	1103402	A	T	intergenic	Bastide
3L	1102065	1102065	T	G	intergenic	Bastide
X	9242507	9348474	G	T	CG34449	Bastide
3R	17064002	21238280	A	G	intergenic	Bastide
X	9127926	9233893	C	T	Ir8a	Bastide
X	9113092	9219059	G	A	t	Bastide
X	9113122	9219089	G	A	t	Bastide
X	9119866	9225833	T	A	CG15370	Bastide
X	9118951	9224918	C	G	intergenic	Bastide
X	9225280	9331247	C	T	CG34449	Bastide
3L	1086181	1086181	G	A	bab1	Bastide
X	9166681	9272648	T	A	CG17446	Bastide
X	9119265	9225232	G	A	intergenic	Bastide
X	9118969	9224936	A	G	intergenic	Bastide
3L	1074818	1074818	C	T	bab1	Bastide
X	9125894	9231861	T	C	CG12121	Bastide
X	9099953	9205920	A	G	CG12119	Bastide
X	9119833	9225800	C	T	CG15370	Bastide
3L	1084059	1084059	T	C	bab1	Bastide
3L	672619	672619	T	C	intergenic	Bastide
X	9113083	9219050	A	G	t	Bastide
3L	1102200	1102200	T	A	intergenic	Bastide
3L	993824	993824	G	T	CG12038	Bastide
X	8832027	8937994	A	G	rdgA	Bastide
X	9121801	9227768	T	C	Gr8a	Bastide
X	9132456	9238423	C	T	mxc	Bastide
X	9125150	9231117	T	C	CG12121	Bastide
X	9113622	9219589	A	G	t	Bastide
3R	12742092	16916370	G	A	msa	Bastide
X	9168413	9274380	A	C	CG16892	Bastide
X	8882814	8988781	T	G	CG10962 / rdgA	Bastide
3L	1103291	1103291	T	A	intergenic	Bastide
X	9116537	9222504	A	G	t	Bastide
X	9167423	9273390	A	T	CG16892	Bastide
X	9113116	9219083	A	C	t	Bastide
3L	7183480	7190380	C	T	intergenic	Bastide
3L	1103300	1103300	T	G	intergenic	Bastide
X	9686968	9792935	T	A	CG32698	Bastide
X	9200486	9306453	C	T	intergenic	Bastide
2R	4383278	8495773	C	T	mtt	Bastide
3L	1972518	1972518	C	A	CG1139	Bastide
3L	4916850	4916850	A	T	Rh50	Bastide
3L	1104190	1104190	C	T	intergenic	Bastide
X	9125615	9231582	G	A	CG12121	Bastide
X	9965042	10071009	C	T	CG15312	Bastide
X	9125023	9230990	C	G	CG12121	Bastide
X	9200484	9306451	A	C	intergenic	Bastide
3L	1102221	1102221	T	G	intergenic	Bastide
